# Supplementary material for: (S,S,S,S)-Nebivolol hydro­chloride hemihydrate
Source: Acta Crystallogr Sect E Struct Rep Online. 2012 Nov 14;68(Pt 12):o3352. doi: 10.1107/S1600536812045813 (PMC3588952; doi:10.1107/S1600536812045813)
Supplement: Supplementary file 1 [file e-68-o3352-sup1.cif]

##############################################################################
#                                                                            #
# This CIF contains the data in a paper accepted for publication in          #
# Acta Crystallographica Section E. It conforms to the requirements of       #
# Notes for Authors for Acta Crystallographica Section E, and has been       #
# peer reviewed under the auspices of the IUCr Commission on Journals.       #
#                                                                            #
# Full details of the Crystallographic Information File format               #
# are given in the paper "The Crystallographic Information File (CIF):       #
# a New Standard Archive File for Crystallography" by S. R. Hall, F. H.      #
# Allen and I. D. Brown [Acta Cryst. (1991), A47, 655-685].                  #
#                                                                            #
# The current version of the core CIF dictionary is obtainable from          #
# ftp://ftp.iucr.org/pub/cif_core.dic.                                       #
#                                                                            #
# Software is freely available for graphical display of the structure(s)     #
# in this CIF. For information consult the CIF software page                 #
# http://www.iucr.org/resources/cif/software.                                #
#                                                                            #
# This file may be used for bona fide research purposes within the           #
# scientific community so long as proper attribution is given to the journal # 
# article from which it was obtained.                                        #
#                                                                            #
##############################################################################
data_I
_audit_creation_method     SHELXL-97
_chemical_name_systematic
;
(<i>S</i>,<i>S</i>,<i>S</i>,<i>S</i>)-bis[2-(6-fluoro-3,4-
dihydro-2<i>H</i>-1-benzopyran-2-yl)-2-hydroxyethyl]ammonium chloride
hemihydrate
;
_chemical_name_common     'D-Nebiviololinium chloride hemihydrate'
_chemical_formula_moiety     'C22 H26 F2 N O4 +, Cl -, 0.5(H2 O)'
_chemical_formula_sum     'C22 H27 Cl1 F2 N1 O4.5'
_chemical_formula_iupac     'C22 H26 F2 N O4 +, Cl -, 0.5H2 O'
_chemical_formula_weight     450.89
_chemical_melting_point     ?
_symmetry_cell_setting     orthorhombic
_symmetry_space_group_name_H-M     'P 21 21 21'
_symmetry_space_group_name_hall     'P 2ac 2ab'
loop_
    _symmetry_equiv_pos_as_xyz
    'x, y, z'
    '-x+1/2, -y, z+1/2'
    'x+1/2, -y+1/2, -z'
    '-x, y+1/2, -z+1/2'
_cell_length_a     7.5173(3)
_cell_length_b     8.1495(3)
_cell_length_c     34.1660(11)
_cell_angle_alpha     90.00
_cell_angle_beta     90.00
_cell_angle_gamma     90.00
_cell_volume     2093.09(13)
_cell_formula_units_Z     4
_cell_measurement_reflns_used     2753
_cell_measurement_theta_min     0.998
_cell_measurement_theta_max     27.485
_cell_measurement_temperature     115(2)
_exptl_crystal_description     needle
_exptl_crystal_colour     colourless
_exptl_crystal_size_max     0.10
_exptl_crystal_size_mid     0.07
_exptl_crystal_size_min     0.02
_exptl_crystal_density_diffrn     1.431
_exptl_crystal_density_meas     ?
_exptl_crystal_density_method     'not measured'
_exptl_crystal_F_000     948
_exptl_absorpt_coefficient_mu     0.233
_exptl_absorpt_correction_type     none
_exptl_absorpt_process_details     ?
_exptl_absorpt_correction_T_min     ?
_exptl_absorpt_correction_T_max     ?
_exptl_special_details
;
The X-ray, mass spectrometry and NMR analyzes was recorded in the "P\^ole Chimie
Mol\'eculaire", the technological platform for chemical analysis and molecular
synthesis (http://www.wpcm.fr) which relies on the Institute of the Molecular
Chemistry of University of Burgundy and Welience"TM", a Burgundy University
private subsidiary.
The analytical results concerning identity (NMR and optical rotation) and
purity (HPLC and chiral HPLC) are listed below.^1^H and ^13^C NMR measurements
were performed in deuterated DMSO on Bruker Avance III, recorded at 500 MHz
and 125 MHz, respectively. DMSO-d6 has been used as internal reference.
Chemical shifts (\d) and coupling constants are reported respectively in
p.p.m. and hertz (Hz).The optical rotation was measured using a UV Visible
Perkin Elmer Lambda 12, polarimeter at 589 nm. High-resolution mass
spectrometry (HRMS) was performed in ESI a positive mode. The infrared
spectrum (IR) was generated by ATR using a Spectrometer Infrared Avatar 370. A
scan range of 4000 - 400 cm^-1^ was used.
(S,<i>S</i>,<i>S</i>,<i>S</i>)-Nebivolol hydrochloride characterization:
\d(^1^H, DMSO-d6, 500 MHz, p.p.m.): 1.77 (2<i>H</i>, m); 1.95 (2<i>H</i>, m);
2.78 (4<i>H</i>, m); 3.21 (4<i>H</i>, m); 4.00 (2<i>H</i>, m); 4.14
(2<i>H</i>, m); 5.79 (2<i>H</i>, bs); 6.76 (2<i>H</i>, dd); 6.92 (4<i>H</i>,
m); 8.58 (2<i>H</i>, bs).
\d(^13^C DMSO-d6, 125.76 MHz, p.p.m.): 22.2; 24.1; 49.5; 67.4; 76.8; 113.6
(23.7); 115.2 (22.5); 117.4 (7.5); 123.7 (7.5); 150.5; 155.9 (235.0).
[\a]^29^~D~69.6\% (c =0.1, THF/water = 4/1)
HRMS (ESI) calcd for C~22~H~25~F~2~NO~4~[<i>M</i>+H]^+^ m/<i>z</i> = 406.18244,
found m/<i>z</i> = 406.18222.
IR (cm^-1^) 3381, 1492, 1215, 812.
;
_diffrn_ambient_temperature     115(2)
_diffrn_radiation_type     MoK\a
_diffrn_radiation_wavelength     0.71073
_diffrn_radiation_source     'fine-focus sealed tube'
_diffrn_radiation_monochromator     'horizonally mounted graphite crystal'
_diffrn_measurement_device_type     'Nonius Kappa APEXII'
_diffrn_measurement_method     'CCD rotation images, thick slices'
_diffrn_detector_area_resol_mean     9
_diffrn_reflns_number     4782
_diffrn_reflns_av_R_equivalents     0.0000
_diffrn_reflns_av_sigmaI/netI     0.0404
_diffrn_reflns_theta_min     2.57
_diffrn_reflns_theta_max     27.48
_diffrn_reflns_theta_full     27.48
_diffrn_measured_fraction_theta_max     0.996
_diffrn_measured_fraction_theta_full     0.996
_diffrn_reflns_limit_h_min     -9
_diffrn_reflns_limit_h_max     9
_diffrn_reflns_limit_k_min     -10
_diffrn_reflns_limit_k_max     10
_diffrn_reflns_limit_l_min     -43
_diffrn_reflns_limit_l_max     44
_diffrn_standards_number     ?
_diffrn_standards_interval_count     ?
_diffrn_standards_interval_time     ?
_diffrn_standards_decay_%     ?
_refine_special_details
;
Refinement of <i>F</i>^2^ against ALL reflections. The weighted <i>R</i>-factor
<i>wR</i> and goodness of fit <i>S</i> are based on <i>F</i>^2^, conventional
<i>R</i>-factors <i>R</i> are based on <i>F</i>, with <i>F</i> set to zero for
negative <i>F</i>^2^. The threshold expression of <i>F</i>^2^ >
\s(<i>F</i>^2^) is used only for calculating <i>R</i>-factors(gt) <i>etc</i>.
and is not relevant to the choice of reflections for refinement.
<i>R</i>-factors based on <i>F</i>^2^ are statistically about twice as large
as those based on <i>F</i>, and <i>R</i>- factors based on ALL data will be
even larger.
;
_reflns_number_total     4782
_reflns_number_gt     4271
_reflns_threshold_expression     I>2sigma(I)
_refine_ls_structure_factor_coef     Fsqd
_refine_ls_matrix_type     full
_refine_ls_R_factor_all     0.0865
_refine_ls_R_factor_gt     0.0719
_refine_ls_wR_factor_gt     0.1286
_refine_ls_wR_factor_ref     0.1370
_refine_ls_goodness_of_fit_ref     1.272
_refine_ls_restrained_S_all     1.272
_refine_ls_number_reflns     4782
_refine_ls_number_parameters     290
_refine_ls_number_restraints     3
_refine_ls_number_constraints     0
_refine_ls_hydrogen_treatment     mixed
_refine_ls_weighting_scheme     calc
_refine_ls_weighting_details
         'calc w=1/[\s^2^(Fo^2^)+(0.0000P)^2^+4.7460P] where P=(Fo^2^+2Fc^2^)/3'
_atom_sites_solution_hydrogens     geom
_atom_sites_solution_primary     direct
_atom_sites_solution_secondary     difmap
_refine_ls_shift/su_max     0.000
_refine_ls_shift/su_mean     0.000
_refine_diff_density_max     0.428
_refine_diff_density_min     -0.311
_refine_ls_extinction_method     none
_refine_ls_extinction_coef     ?
_refine_ls_abs_structure_details     'Flack (2003), 1998 Friedel pairs'
_refine_ls_abs_structure_Flack     0.02(12)
loop_
    _atom_type_symbol
    _atom_type_description
    _atom_type_scat_dispersion_real
    _atom_type_scat_dispersion_imag
    _atom_type_scat_source
    'C' 'C' 0.0033 0.0016
                         'International Tables Vol C Tables 4.2.6.8 and 6.1.1.4'
    'H' 'H' 0.0000 0.0000
                         'International Tables Vol C Tables 4.2.6.8 and 6.1.1.4'
    'N' 'N' 0.0061 0.0033
                         'International Tables Vol C Tables 4.2.6.8 and 6.1.1.4'
    'O' 'O' 0.0106 0.0060
                         'International Tables Vol C Tables 4.2.6.8 and 6.1.1.4'
    'F' 'F' 0.0171 0.0103
                         'International Tables Vol C Tables 4.2.6.8 and 6.1.1.4'
    'Cl' 'Cl' 0.1484 0.1585
                         'International Tables Vol C Tables 4.2.6.8 and 6.1.1.4'
_computing_data_collection     '<i>COLLECT</i> (Nonius, 1998)'
_computing_cell_refinement     '<i>DENZO</i> (Otwinowski & Minor, 1997)'
_computing_data_reduction     '<i>DENZO</i> (Otwinowski & Minor, 1997)'
_computing_structure_solution     '<i>SIR92</i>, (Altomare <i>et al.</i>, 1993)'
_computing_structure_refinement     '<i>SHELXL97</i> (Sheldrick, 2008)'
_computing_molecular_graphics     '<i>ORTEP-3</i> (Farrugia, 2012)'
_computing_publication_material     '<i>WinGX</i> (Farrugia, 2012)'
loop_
    _atom_site_type_symbol
    _atom_site_label
    _atom_site_fract_x
    _atom_site_fract_y
    _atom_site_fract_z
    _atom_site_U_iso_or_equiv
    _atom_site_adp_type
    _atom_site_calc_flag
    _atom_site_refinement_flags
    _atom_site_occupancy
    _atom_site_symmetry_multiplicity
    _atom_site_disorder_assembly
    _atom_site_disorder_group
    C C1 0.4811(6) 0.0821(5) 0.97619(12) 0.0242(9) Uani d . 1 1 . .
    C C2 0.3245(6) 0.1358(5) 0.96076(12) 0.0243(9) Uani d . 1 1 . .
    H H2 0.2368 0.1833 0.9773 0.029 Uiso calc R 1 1 . .
    C C3 0.2926(5) 0.1210(5) 0.92044(12) 0.0211(8) Uani d . 1 1 . .
    C C4 0.4248(5) 0.0511(5) 0.89753(11) 0.0199(8) Uani d . 1 1 . .
    C C5 0.5850(5) 0.0016(5) 0.91376(12) 0.0230(8) Uani d . 1 1 . .
    H H5 0.6748 -0.0436 0.8974 0.028 Uiso calc R 1 1 . .
    C C6 0.6152(5) 0.0173(5) 0.95347(12) 0.0264(9) Uani d . 1 1 . .
    H H6 0.7250 -0.0156 0.9648 0.032 Uiso calc R 1 1 . .
    C C7 0.1216(5) 0.1825(5) 0.90272(12) 0.0237(8) Uani d . 1 1 . .
    H H7A 0.0900 0.2896 0.9145 0.028 Uiso calc R 1 1 . .
    H H7B 0.0245 0.1041 0.9085 0.028 Uiso calc R 1 1 . .
    C C8 0.1409(6) 0.2016(5) 0.85853(11) 0.0209(8) Uani d . 1 1 . .
    H H8A 0.0220 0.2149 0.8465 0.025 Uiso calc R 1 1 . .
    H H8B 0.2119 0.3008 0.8526 0.025 Uiso calc R 1 1 . .
    C C9 0.2313(5) 0.0525(5) 0.84167(11) 0.0212(8) Uani d . 1 1 . .
    H H9 0.1593 -0.0468 0.8483 0.025 Uiso calc R 1 1 . .
    C C10 0.2528(6) 0.0615(5) 0.79760(12) 0.0202(8) Uani d . 1 1 . .
    H H10 0.1331 0.0811 0.7857 0.024 Uiso calc R 1 1 . .
    C C11 0.3266(6) -0.0984(5) 0.78125(11) 0.0217(9) Uani d . 1 1 . .
    H H11A 0.4582 -0.0942 0.7813 0.026 Uiso calc R 1 1 . .
    H H11B 0.2890 -0.1909 0.7981 0.026 Uiso calc R 1 1 . .
    C C12 0.3360(5) -0.0161(5) 0.70943(11) 0.0200(8) Uani d . 1 1 . .
    H H12A 0.4675 -0.0160 0.7110 0.024 Uiso calc R 1 1 . .
    H H12B 0.2934 0.0975 0.7135 0.024 Uiso calc R 1 1 . .
    C C13 0.2764(5) -0.0781(5) 0.66940(12) 0.0195(8) Uani d . 1 1 . .
    H H13 0.1450 -0.0604 0.6676 0.023 Uiso calc R 1 1 . .
    C C14 0.3619(5) 0.0185(5) 0.63636(11) 0.0190(7) Uani d . 1 1 . .
    H H14 0.3190 0.1345 0.6377 0.023 Uiso calc R 1 1 . .
    C C15 0.3219(5) -0.0488(4) 0.59603(11) 0.0202(8) Uani d . 1 1 . .
    H H15A 0.1915 -0.0528 0.5920 0.024 Uiso calc R 1 1 . .
    H H15B 0.3688 -0.1619 0.5938 0.024 Uiso calc R 1 1 . .
    C C16 0.4070(5) 0.0597(5) 0.56468(12) 0.0219(9) Uani d . 1 1 . .
    H H16A 0.4128 -0.0016 0.5397 0.026 Uiso calc R 1 1 . .
    H H16B 0.3319 0.1580 0.5605 0.026 Uiso calc R 1 1 . .
    C C17 0.5927(5) 0.1131(5) 0.57633(12) 0.0194(8) Uani d . 1 1 . .
    C C18 0.7062(6) 0.1889(5) 0.54997(12) 0.0224(9) Uani d . 1 1 . .
    H H18 0.6683 0.2080 0.5238 0.027 Uiso calc R 1 1 . .
    C C19 0.8729(6) 0.2363(5) 0.56154(12) 0.0253(9) Uani d . 1 1 . .
    C C20 0.9358(5) 0.2098(5) 0.59908(12) 0.0213(8) Uani d . 1 1 . .
    H H20 1.0528 0.2418 0.6063 0.026 Uiso calc R 1 1 . .
    C C21 0.8238(5) 0.1355(5) 0.62564(12) 0.0192(8) Uani d . 1 1 . .
    H H21 0.8637 0.1160 0.6516 0.023 Uiso calc R 1 1 . .
    C C22 0.6531(5) 0.0890(4) 0.61476(11) 0.0192(8) Uani d . 1 1 . .
    N N1 0.2609(5) -0.1263(4) 0.74016(10) 0.0207(7) Uani d . 1 1 . .
    H H1N 0.279(6) -0.221(6) 0.7347(13) 0.025 Uiso d . 1 1 . .
    H H2N 0.130(6) -0.109(5) 0.7406(13) 0.025 Uiso d . 1 1 . .
    O O1 0.4083(3) 0.0325(3) 0.85757(8) 0.0220(6) Uani d . 1 1 . .
    O O2 0.3686(4) 0.1925(3) 0.78601(8) 0.0220(6) Uani d . 1 1 . .
    H H2A 0.3087 0.2783 0.7825 0.033 Uiso calc R 1 1 . .
    O O3 0.3073(4) -0.2506(3) 0.66653(9) 0.0226(6) Uani d . 1 1 . .
    H H3 0.4166 -0.2696 0.6690 0.034 Uiso calc R 1 1 . .
    O O4 0.5511(3) 0.0167(4) 0.64353(7) 0.0209(6) Uani d . 1 1 . .
    O O5 0.8099(7) 0.8960(7) 0.82485(16) 0.0209(12) Uiso d PD 0.50 1 . .
    H H1O 0.760(10) 0.996(5) 0.8325(18) 0.025 Uiso d PD 0.50 1 . .
    H H2O 0.824(11) 0.901(9) 0.7977(7) 0.025 Uiso d PD 0.50 1 . .
    F F1 0.5065(4) 0.0952(3) 1.01561(7) 0.0378(7) Uani d . 1 1 . .
    F F2 0.9814(3) 0.3121(3) 0.53516(7) 0.0337(6) Uani d . 1 1 . .
    Cl Cl1 0.85980(12) 0.99394(12) 0.73521(3) 0.0246(2) Uani d . 1 1 . .
loop_
    _atom_site_aniso_label
    _atom_site_aniso_U_11
    _atom_site_aniso_U_22
    _atom_site_aniso_U_33
    _atom_site_aniso_U_12
    _atom_site_aniso_U_13
    _atom_site_aniso_U_23
    C1 0.033(2) 0.021(2) 0.019(2) -0.0051(18) -0.0096(17) 0.0018(16)
    C2 0.036(2) 0.0172(19) 0.020(2) -0.0008(17) 0.0037(18) -0.0013(15)
    C3 0.025(2) 0.0158(18) 0.023(2) -0.0002(16) -0.0034(16) 0.0046(16)
    C4 0.024(2) 0.0164(18) 0.0198(19) -0.0042(15) -0.0027(15) 0.0023(15)
    C5 0.0254(19) 0.0154(17) 0.028(2) 0.0006(18) -0.0029(15) 0.0023(18)
    C6 0.024(2) 0.024(2) 0.031(2) -0.0009(19) -0.0112(17) 0.0044(18)
    C7 0.018(2) 0.024(2) 0.029(2) 0.0042(17) 0.0013(17) -0.0008(17)
    C8 0.0175(18) 0.0185(18) 0.027(2) 0.0024(17) -0.0047(17) -0.0017(16)
    C9 0.023(2) 0.0177(19) 0.022(2) -0.0029(16) -0.0046(17) 0.0019(16)
    C10 0.022(2) 0.0140(18) 0.025(2) -0.0036(16) -0.0039(16) 0.0000(16)
    C11 0.032(2) 0.0145(18) 0.0186(19) -0.0021(17) -0.0033(17) -0.0001(15)
    C12 0.0174(18) 0.0167(18) 0.0258(19) -0.0008(17) -0.0019(15) 0.0033(16)
    C13 0.0170(19) 0.0147(19) 0.027(2) 0.0007(15) 0.0007(16) -0.0004(16)
    C14 0.0148(16) 0.0154(17) 0.0267(18) 0.0022(16) -0.0023(15) 0.0022(16)
    C15 0.0172(19) 0.0176(18) 0.026(2) 0.0001(15) -0.0010(16) -0.0018(16)
    C16 0.022(2) 0.022(2) 0.0214(19) 0.0020(16) -0.0040(16) -0.0003(16)
    C17 0.021(2) 0.0139(17) 0.0232(19) 0.0040(15) 0.0006(16) -0.0033(15)
    C18 0.026(2) 0.0177(19) 0.023(2) 0.0032(17) 0.0046(17) 0.0000(16)
    C19 0.024(2) 0.023(2) 0.028(2) 0.0026(19) 0.0091(19) 0.0013(18)
    C20 0.0179(19) 0.0192(19) 0.027(2) -0.0015(16) -0.0005(16) -0.0034(17)
    C21 0.0170(19) 0.0158(18) 0.025(2) 0.0044(15) 0.0020(16) -0.0004(15)
    C22 0.0209(19) 0.0123(17) 0.0243(19) 0.0022(16) 0.0019(17) -0.0018(15)
    N1 0.0265(18) 0.0151(16) 0.0207(18) -0.0058(15) -0.0025(15) -0.0021(14)
    O1 0.0213(14) 0.0252(15) 0.0193(13) 0.0044(12) -0.0030(11) 0.0007(12)
    O2 0.0263(15) 0.0118(12) 0.0280(15) -0.0005(12) -0.0028(13) 0.0022(11)
    O3 0.0255(15) 0.0145(13) 0.0279(15) 0.0006(11) 0.0013(13) -0.0016(12)
    O4 0.0178(13) 0.0246(14) 0.0204(13) -0.0001(12) -0.0017(10) 0.0044(12)
    F1 0.0514(18) 0.0392(15) 0.0229(13) 0.0007(14) -0.0093(13) -0.0011(12)
    F2 0.0313(14) 0.0413(15) 0.0285(14) -0.0062(12) 0.0108(12) 0.0057(12)
    Cl1 0.0251(4) 0.0197(4) 0.0289(5) 0.0010(4) -0.0055(4) -0.0040(4)
_geom_special_details
;
All e.s.d.'s (except the e.s.d. in the dihedral angle between two l.s. planes)
are estimated using the full covariance matrix. The cell e.s.d.'s are taken
into account individually in the estimation of e.s.d.'s in distances, angles
and torsion angles; correlations between e.s.d.'s in cell parameters are only
used when they are defined by crystal symmetry. An approximate (isotropic)
treatment of cell e.s.d.'s is used for estimating e.s.d.'s involving l.s.
planes.
;
loop_
    _geom_bond_atom_site_label_1
    _geom_bond_atom_site_label_2
    _geom_bond_site_symmetry_2
    _geom_bond_distance
    _geom_bond_publ_flag
    C1 C2 . 1.362(6) ?
    C1 F1 . 1.365(5) ?
    C1 C6 . 1.377(6) ?
    C2 C3 . 1.403(6) ?
    C2 H2 . 0.9500 ?
    C3 C4 . 1.387(6) ?
    C3 C7 . 1.507(6) ?
    C4 O1 . 1.379(5) ?
    C4 C5 . 1.386(5) ?
    C5 C6 . 1.382(5) ?
    C5 H5 . 0.9500 ?
    C6 H6 . 0.9500 ?
    C7 C8 . 1.525(5) ?
    C7 H7A . 0.9900 ?
    C7 H7B . 0.9900 ?
    C8 C9 . 1.506(5) ?
    C8 H8A . 0.9900 ?
    C8 H8B . 0.9900 ?
    C9 O1 . 1.446(5) ?
    C9 C10 . 1.516(5) ?
    C9 H9 . 1.0000 ?
    C10 O2 . 1.433(5) ?
    C10 C11 . 1.523(5) ?
    C10 H10 . 1.0000 ?
    C11 N1 . 1.505(5) ?
    C11 H11A . 0.9900 ?
    C11 H11B . 0.9900 ?
    C12 N1 . 1.492(5) ?
    C12 C13 . 1.525(5) ?
    C12 H12A . 0.9900 ?
    C12 H12B . 0.9900 ?
    C13 O3 . 1.429(5) ?
    C13 C14 . 1.519(5) ?
    C13 H13 . 1.0000 ?
    C14 O4 . 1.443(4) ?
    C14 C15 . 1.513(5) ?
    C14 H14 . 1.0000 ?
    C15 C16 . 1.529(5) ?
    C15 H15A . 0.9900 ?
    C15 H15B . 0.9900 ?
    C16 C17 . 1.516(5) ?
    C16 H16A . 0.9900 ?
    C16 H16B . 0.9900 ?
    C17 C18 . 1.386(6) ?
    C17 C22 . 1.403(5) ?
    C18 C19 . 1.370(6) ?
    C18 H18 . 0.9500 ?
    C19 F2 . 1.364(5) ?
    C19 C20 . 1.384(6) ?
    C20 C21 . 1.378(6) ?
    C20 H20 . 0.9500 ?
    C21 C22 . 1.389(5) ?
    C21 H21 . 0.9500 ?
    C22 O4 . 1.379(5) ?
    N1 H1N . 0.80(5) ?
    N1 H2N . 1.00(5) ?
    O2 H2A . 0.8400 ?
    O3 H3 . 0.8400 ?
    O5 H1O . 0.94(2) ?
    O5 H2O . 0.93(2) ?
loop_
    _geom_angle_atom_site_label_1
    _geom_angle_atom_site_label_2
    _geom_angle_atom_site_label_3
    _geom_angle_site_symmetry_1
    _geom_angle_site_symmetry_3
    _geom_angle
    _geom_angle_publ_flag
    C2 C1 F1 . . 118.5(4) ?
    C2 C1 C6 . . 122.5(4) ?
    F1 C1 C6 . . 118.9(4) ?
    C1 C2 C3 . . 120.0(4) ?
    C1 C2 H2 . . 120.0 ?
    C3 C2 H2 . . 120.0 ?
    C4 C3 C2 . . 117.9(4) ?
    C4 C3 C7 . . 121.4(4) ?
    C2 C3 C7 . . 120.7(4) ?
    O1 C4 C5 . . 116.2(4) ?
    O1 C4 C3 . . 122.6(4) ?
    C5 C4 C3 . . 121.1(4) ?
    C6 C5 C4 . . 120.6(4) ?
    C6 C5 H5 . . 119.7 ?
    C4 C5 H5 . . 119.7 ?
    C1 C6 C5 . . 117.9(4) ?
    C1 C6 H6 . . 121.0 ?
    C5 C6 H6 . . 121.0 ?
    C3 C7 C8 . . 110.5(3) ?
    C3 C7 H7A . . 109.5 ?
    C8 C7 H7A . . 109.5 ?
    C3 C7 H7B . . 109.5 ?
    C8 C7 H7B . . 109.5 ?
    H7A C7 H7B . . 108.1 ?
    C9 C8 C7 . . 109.8(3) ?
    C9 C8 H8A . . 109.7 ?
    C7 C8 H8A . . 109.7 ?
    C9 C8 H8B . . 109.7 ?
    C7 C8 H8B . . 109.7 ?
    H8A C8 H8B . . 108.2 ?
    O1 C9 C8 . . 111.3(3) ?
    O1 C9 C10 . . 106.3(3) ?
    C8 C9 C10 . . 112.9(3) ?
    O1 C9 H9 . . 108.8 ?
    C8 C9 H9 . . 108.8 ?
    C10 C9 H9 . . 108.8 ?
    O2 C10 C9 . . 112.0(3) ?
    O2 C10 C11 . . 108.3(3) ?
    C9 C10 C11 . . 111.2(3) ?
    O2 C10 H10 . . 108.4 ?
    C9 C10 H10 . . 108.4 ?
    C11 C10 H10 . . 108.4 ?
    N1 C11 C10 . . 110.6(3) ?
    N1 C11 H11A . . 109.5 ?
    C10 C11 H11A . . 109.5 ?
    N1 C11 H11B . . 109.5 ?
    C10 C11 H11B . . 109.5 ?
    H11A C11 H11B . . 108.1 ?
    N1 C12 C13 . . 108.7(3) ?
    N1 C12 H12A . . 109.9 ?
    C13 C12 H12A . . 109.9 ?
    N1 C12 H12B . . 109.9 ?
    C13 C12 H12B . . 109.9 ?
    H12A C12 H12B . . 108.3 ?
    O3 C13 C14 . . 113.0(3) ?
    O3 C13 C12 . . 109.9(3) ?
    C14 C13 C12 . . 111.8(3) ?
    O3 C13 H13 . . 107.3 ?
    C14 C13 H13 . . 107.3 ?
    C12 C13 H13 . . 107.3 ?
    O4 C14 C15 . . 110.3(3) ?
    O4 C14 C13 . . 106.6(3) ?
    C15 C14 C13 . . 113.9(3) ?
    O4 C14 H14 . . 108.6 ?
    C15 C14 H14 . . 108.6 ?
    C13 C14 H14 . . 108.6 ?
    C14 C15 C16 . . 110.2(3) ?
    C14 C15 H15A . . 109.6 ?
    C16 C15 H15A . . 109.6 ?
    C14 C15 H15B . . 109.6 ?
    C16 C15 H15B . . 109.6 ?
    H15A C15 H15B . . 108.1 ?
    C17 C16 C15 . . 111.5(3) ?
    C17 C16 H16A . . 109.3 ?
    C15 C16 H16A . . 109.3 ?
    C17 C16 H16B . . 109.3 ?
    C15 C16 H16B . . 109.3 ?
    H16A C16 H16B . . 108.0 ?
    C18 C17 C22 . . 118.1(4) ?
    C18 C17 C16 . . 121.6(4) ?
    C22 C17 C16 . . 120.2(4) ?
    C19 C18 C17 . . 120.1(4) ?
    C19 C18 H18 . . 120.0 ?
    C17 C18 H18 . . 120.0 ?
    F2 C19 C18 . . 119.0(4) ?
    F2 C19 C20 . . 118.6(4) ?
    C18 C19 C20 . . 122.4(4) ?
    C21 C20 C19 . . 118.0(4) ?
    C21 C20 H20 . . 121.0 ?
    C19 C20 H20 . . 121.0 ?
    C20 C21 C22 . . 120.6(4) ?
    C20 C21 H21 . . 119.7 ?
    C22 C21 H21 . . 119.7 ?
    O4 C22 C21 . . 116.1(3) ?
    O4 C22 C17 . . 123.2(4) ?
    C21 C22 C17 . . 120.7(4) ?
    C12 N1 C11 . . 116.2(3) ?
    C12 N1 H1N . . 110(3) ?
    C11 N1 H1N . . 108(3) ?
    C12 N1 H2N . . 107(3) ?
    C11 N1 H2N . . 107(3) ?
    H1N N1 H2N . . 108(4) ?
    C4 O1 C9 . . 116.2(3) ?
    C10 O2 H2A . . 109.5 ?
    C13 O3 H3 . . 109.5 ?
    C22 O4 C14 . . 115.0(3) ?
    H1O O5 H2O . . 107(3) ?
loop_
    _geom_torsion_atom_site_label_1
    _geom_torsion_atom_site_label_2
    _geom_torsion_atom_site_label_3
    _geom_torsion_atom_site_label_4
    _geom_torsion_site_symmetry_1
    _geom_torsion_site_symmetry_2
    _geom_torsion_site_symmetry_3
    _geom_torsion_site_symmetry_4
    _geom_torsion
    _geom_torsion_publ_flag
    F1 C1 C2 C3 . . . . -178.7(4) ?
    C6 C1 C2 C3 . . . . 2.2(6) ?
    C1 C2 C3 C4 . . . . -0.1(6) ?
    C1 C2 C3 C7 . . . . -178.9(4) ?
    C2 C3 C4 O1 . . . . -179.2(4) ?
    C7 C3 C4 O1 . . . . -0.4(6) ?
    C2 C3 C4 C5 . . . . -1.7(6) ?
    C7 C3 C4 C5 . . . . 177.1(4) ?
    O1 C4 C5 C6 . . . . 179.1(4) ?
    C3 C4 C5 C6 . . . . 1.5(6) ?
    C2 C1 C6 C5 . . . . -2.4(6) ?
    F1 C1 C6 C5 . . . . 178.5(4) ?
    C4 C5 C6 C1 . . . . 0.5(6) ?
    C4 C3 C7 C8 . . . . -16.2(5) ?
    C2 C3 C7 C8 . . . . 162.5(4) ?
    C3 C7 C8 C9 . . . . 45.4(5) ?
    C7 C8 C9 O1 . . . . -61.5(4) ?
    C7 C8 C9 C10 . . . . 179.1(3) ?
    O1 C9 C10 O2 . . . . -57.6(4) ?
    C8 C9 C10 O2 . . . . 64.6(4) ?
    O1 C9 C10 C11 . . . . 63.8(4) ?
    C8 C9 C10 C11 . . . . -174.0(3) ?
    O2 C10 C11 N1 . . . . -86.3(4) ?
    C9 C10 C11 N1 . . . . 150.1(3) ?
    N1 C12 C13 O3 . . . . -48.4(4) ?
    N1 C12 C13 C14 . . . . -174.6(3) ?
    O3 C13 C14 O4 . . . . -72.2(4) ?
    C12 C13 C14 O4 . . . . 52.3(4) ?
    O3 C13 C14 C15 . . . . 49.7(4) ?
    C12 C13 C14 C15 . . . . 174.2(3) ?
    O4 C14 C15 C16 . . . . -62.4(4) ?
    C13 C14 C15 C16 . . . . 177.8(3) ?
    C14 C15 C16 C17 . . . . 41.5(4) ?
    C15 C16 C17 C18 . . . . 169.2(4) ?
    C15 C16 C17 C22 . . . . -11.9(5) ?
    C22 C17 C18 C19 . . . . 0.7(6) ?
    C16 C17 C18 C19 . . . . 179.7(4) ?
    C17 C18 C19 F2 . . . . -179.3(4) ?
    C17 C18 C19 C20 . . . . 0.8(6) ?
    F2 C19 C20 C21 . . . . 178.9(3) ?
    C18 C19 C20 C21 . . . . -1.2(6) ?
    C19 C20 C21 C22 . . . . 0.1(6) ?
    C20 C21 C22 O4 . . . . -179.6(3) ?
    C20 C21 C22 C17 . . . . 1.5(6) ?
    C18 C17 C22 O4 . . . . 179.2(3) ?
    C16 C17 C22 O4 . . . . 0.3(6) ?
    C18 C17 C22 C21 . . . . -1.8(6) ?
    C16 C17 C22 C21 . . . . 179.2(3) ?
    C13 C12 N1 C11 . . . . 171.7(3) ?
    C10 C11 N1 C12 . . . . 70.9(4) ?
    C5 C4 O1 C9 . . . . 168.0(3) ?
    C3 C4 O1 C9 . . . . -14.4(5) ?
    C8 C9 O1 C4 . . . . 45.4(4) ?
    C10 C9 O1 C4 . . . . 168.7(3) ?
    C21 C22 O4 C14 . . . . 160.5(3) ?
    C17 C22 O4 C14 . . . . -20.5(5) ?
    C15 C14 O4 C22 . . . . 51.4(4) ?
    C13 C14 O4 C22 . . . . 175.5(3) ?
loop_
    _geom_hbond_atom_site_label_D
    _geom_hbond_atom_site_label_H
    _geom_hbond_atom_site_label_A
    _geom_hbond_site_symmetry_A
    _geom_hbond_distance_DH
    _geom_hbond_distance_HA
    _geom_hbond_distance_DA
    _geom_hbond_angle_DHA
    N1 H1N Cl1 4_636 0.80(5) 2.75(5) 3.333(4) 131(4)
    N1 H2N Cl1 1_445 1.00(5) 2.20(5) 3.175(4) 165(4)
    O2 H2A Cl1 4_646 0.84 2.25 3.084(3) 172.0
    O3 H3 O2 4_646 0.84 2.25 2.963(4) 142.7
    O3 H3 O1 4_646 0.84 2.27 2.893(4) 131.1
    O5 H1O O3 4_666 0.94(2) 2.12(3) 3.026(6) 161(6)
    O5 H2O Cl1 . 0.93(2) 2.28(3) 3.187(6) 163(6)
_iucr_refine_instructions_details
;
TITL 12nbv3 in P 21 21 21
CELL  0.71073   7.5173   8.1495  34.1660   90.000   90.000   90.000
ZERR     2.00   0.0003   0.0003   0.0011    0.000    0.000    0.000
LATT  -1
SYMM  1/2 - X, - Y, 1/2 + Z
SYMM  1/2 + X, 1/2 - Y, - Z
SYMM  - X, 1/2 + Y, 1/2 - Z
SFAC  C    H    N    O    F    CL
UNIT  88   108  4    18   8    4
MERG   2
OMIT     0   0   4
OMIT     0   1   2
TWIN
DFIX 0.96 0.02 O5 H1O O5 H2O
DFIX 1.50 0.02 H1O H2O
EQIV $1  -x+1, y-3/2, -z+3/2
EQIV $2   x-1, y-1, z
EQIV $3  -x+1, y-1/2, -z+3/2
EQIV $4  -x+1, y+3/2, -z+3/2
EQIV $5     x, y+1, z
HTAB N1   Cl1_$1
HTAB N1   Cl1_$2
HTAB O2   Cl1_$3
HTAB O3    O2_$3
HTAB O3    O1_$3
HTAB O5    O3_$4
HTAB O5   Cl1
CONF
FMAP   2
PLAN   25
SIZE     0.02   0.07   0.10
ACTA
BOND   $H
L.S.  10
TEMP  -158.00
WGHT    0.000000    4.746000
BASF   0.02112
FVAR       0.37298
C1    1    0.481079    0.082091    0.976185    11.00000    0.03307    0.02078 =
         0.01869    0.00183   -0.00956   -0.00511
C2    1    0.324459    0.135832    0.960756    11.00000    0.03562    0.01720 =
         0.02015   -0.00126    0.00367   -0.00083
AFIX  43
H2    2    0.236833    0.183327    0.977281    11.00000   -1.20000
AFIX   0
C3    1    0.292629    0.121000    0.920444    11.00000    0.02473    0.01577 =
         0.02292    0.00458   -0.00337   -0.00023
C4    1    0.424778    0.051083    0.897533    11.00000    0.02363    0.01640 =
         0.01979    0.00230   -0.00269   -0.00425
C5    1    0.584971    0.001577    0.913758    11.00000    0.02543    0.01540 =
         0.02805    0.00234   -0.00294    0.00064
AFIX  43
H5    2    0.674816   -0.043550    0.897433    11.00000   -1.20000
AFIX   0
C6    1    0.615159    0.017280    0.953473    11.00000    0.02425    0.02368 =
         0.03137    0.00436   -0.01121   -0.00090
AFIX  43
H6    2    0.725001   -0.015610    0.964766    11.00000   -1.20000
AFIX   0
C7    1    0.121596    0.182451    0.902724    11.00000    0.01848    0.02401 =
         0.02852   -0.00082    0.00130    0.00419
AFIX  23
H7A   2    0.090047    0.289600    0.914481    11.00000   -1.20000
H7B   2    0.024454    0.104127    0.908534    11.00000   -1.20000
AFIX   0
C8    1    0.140888    0.201553    0.858525    11.00000    0.01755    0.01848 =
         0.02668   -0.00174   -0.00470    0.00240
AFIX  23
H8A   2    0.021994    0.214892    0.846476    11.00000   -1.20000
H8B   2    0.211912    0.300792    0.852601    11.00000   -1.20000
AFIX   0
C9    1    0.231346    0.052502    0.841673    11.00000    0.02338    0.01773 =
         0.02244    0.00189   -0.00462   -0.00294
AFIX  13
H9    2    0.159306   -0.046840    0.848302    11.00000   -1.20000
AFIX   0
C10   1    0.252792    0.061530    0.797601    11.00000    0.02195    0.01404 =
         0.02473    0.00000   -0.00386   -0.00362
AFIX  13
H10   2    0.133102    0.081122    0.785713    11.00000   -1.20000
AFIX   0
C11   1    0.326590   -0.098388    0.781249    11.00000    0.03205    0.01453 =
         0.01862   -0.00011   -0.00334   -0.00208
AFIX  23
H11A  2    0.458208   -0.094215    0.781289    11.00000   -1.20000
H11B  2    0.289020   -0.190888    0.798115    11.00000   -1.20000
AFIX   0
C12   1    0.336017   -0.016122    0.709431    11.00000    0.01738    0.01670 =
         0.02584    0.00327   -0.00186   -0.00085
AFIX  23
H12A  2    0.467528   -0.015972    0.710965    11.00000   -1.20000
H12B  2    0.293390    0.097534    0.713519    11.00000   -1.20000
AFIX   0
C13   1    0.276433   -0.078070    0.669404    11.00000    0.01700    0.01471 =
         0.02688   -0.00040    0.00068    0.00067
AFIX  13
H13   2    0.145041   -0.060440    0.667604    11.00000   -1.20000
AFIX   0
C14   1    0.361910    0.018478    0.636356    11.00000    0.01484    0.01540 =
         0.02671    0.00218   -0.00233    0.00220
AFIX  13
H14   2    0.318988    0.134489    0.637683    11.00000   -1.20000
AFIX   0
C15   1    0.321855   -0.048778    0.596032    11.00000    0.01724    0.01755 =
         0.02575   -0.00179   -0.00096    0.00008
AFIX  23
H15A  2    0.191515   -0.052821    0.591998    11.00000   -1.20000
H15B  2    0.368822   -0.161891    0.593822    11.00000   -1.20000
AFIX   0
C16   1    0.406957    0.059720    0.564679    11.00000    0.02198    0.02239 =
         0.02138   -0.00031   -0.00398    0.00204
AFIX  23
H16A  2    0.412763   -0.001569    0.539694    11.00000   -1.20000
H16B  2    0.331914    0.157987    0.560485    11.00000   -1.20000
AFIX   0
C17   1    0.592698    0.113107    0.576334    11.00000    0.02122    0.01387 =
         0.02315   -0.00333    0.00064    0.00401
C18   1    0.706216    0.188871    0.549968    11.00000    0.02622    0.01766 =
         0.02333    0.00004    0.00458    0.00324
AFIX  43
H18   2    0.668348    0.207960    0.523834    11.00000   -1.20000
AFIX   0
C19   1    0.872917    0.236256    0.561542    11.00000    0.02417    0.02338 =
         0.02826    0.00127    0.00911    0.00255
C20   1    0.935832    0.209757    0.599078    11.00000    0.01791    0.01925 =
         0.02663   -0.00336   -0.00049   -0.00150
AFIX  43
H20   2    1.052798    0.241795    0.606320    11.00000   -1.20000
AFIX   0
C21   1    0.823826    0.135539    0.625635    11.00000    0.01702    0.01580 =
         0.02466   -0.00044    0.00203    0.00438
AFIX  43
H21   2    0.863705    0.116045    0.651607    11.00000   -1.20000
AFIX   0
C22   1    0.653096    0.088971    0.614762    11.00000    0.02090    0.01226 =
         0.02431   -0.00175    0.00195    0.00221
N1    3    0.260929   -0.126295    0.740165    11.00000    0.02649    0.01510 =
         0.02065   -0.00207   -0.00246   -0.00579
AFIX   2
H1N   2    0.279226   -0.220864    0.734723    11.00000   -1.20000
H2N   2    0.129829   -0.108849    0.740566    11.00000   -1.20000
AFIX   0
O1    4    0.408322    0.032490    0.857574    11.00000    0.02132    0.02524 =
         0.01933    0.00070   -0.00298    0.00444
O2    4    0.368609    0.192510    0.786013    11.00000    0.02626    0.01184 =
         0.02800    0.00217   -0.00277   -0.00048
AFIX 147
H2A   2    0.308697    0.278264    0.782506    11.00000   -1.50000
AFIX   0
O3    4    0.307316   -0.250631    0.666528    11.00000    0.02553    0.01448 =
         0.02792   -0.00160    0.00134    0.00059
AFIX 147
H3    2    0.416562   -0.269628    0.669012    11.00000   -1.50000
AFIX   0
O4    4    0.551052    0.016733    0.643530    11.00000    0.01784    0.02459 =
         0.02038    0.00440   -0.00169   -0.00006
O5    4    0.809926    0.896015    0.824849    10.50000    0.02094
AFIX   2
H1O   2    0.759624    0.996248    0.832492    10.50000   -1.20000
H2O   2    0.823593    0.900762    0.797720    10.50000   -1.20000
AFIX   0
F1    5    0.506531    0.095240    1.015608    11.00000    0.05138    0.03918 =
         0.02294   -0.00113   -0.00929    0.00069
F2    5    0.981360    0.312149    0.535164    11.00000    0.03127    0.04126 =
         0.02848    0.00567    0.01078   -0.00621
CL1   6    0.859802    0.993939    0.735212    11.00000    0.02515    0.01973 =
         0.02890   -0.00405   -0.00547    0.00095
HKLF 4
REM  12nbv3 in P 21 21 21
REM R1 =  0.0719 for   4271 Fo > 4sig(Fo)  and  0.0865 for all   4782 data
REM    290 parameters refined using      3 restraints
END
WGHT      0.0000      4.7461
REM Highest difference peak  0.428,  deepest hole -0.311,  1-sigma level  0.078
Q1    1   0.8714  0.9104  0.8306  11.00000  0.05    0.43
Q2    1   0.7464  0.9127  0.8252  11.00000  0.05    0.39
Q3    1   0.8453  0.9841  0.7615  11.00000  0.05    0.37
Q4    1   0.7591  0.8495  0.8200  11.00000  0.05    0.34
Q5    1   0.7764  0.0665  0.6103  11.00000  0.05    0.34
Q6    1   0.8437  0.9916  0.7079  11.00000  0.05    0.33
Q7    1   0.7353  0.9992  0.7286  11.00000  0.05    0.32
Q8    1   0.7142  0.1584  0.6245  11.00000  0.05    0.31
Q9    1   1.0023  0.9632  0.7362  11.00000  0.05    0.30
Q10   1   0.5433  0.0467  0.5643  11.00000  0.05    0.30
Q11   1   0.4945  0.2156  0.6476  11.00000  0.05    0.30
Q12   1   0.3614  0.0501  0.5858  11.00000  0.05    0.29
Q13   1   0.2891 -0.0985  0.7630  11.00000  0.05    0.28
Q14   1   0.7586  0.8283  0.8419  11.00000  0.05    0.28
Q15   1   0.6388  0.8206  0.8254  11.00000  0.05    0.28
Q16   1   0.4423  0.0562  0.7125  11.00000  0.05    0.28
Q17   1   0.0911  0.2587  0.8331  11.00000  0.05    0.27
Q18   1   0.1515  0.1827  0.8808  11.00000  0.05    0.27
Q19   1   0.7765  0.8991  0.7476  11.00000  0.05    0.27
Q20   1   0.5363  0.0642  0.8982  11.00000  0.05    0.27
Q21   1   0.9668  0.9794  0.7574  11.00000  0.05    0.27
Q22   1   0.1637  0.1794  1.0230  11.00000  0.05    0.27
Q23   1   0.6013  0.1224  0.5425  11.00000  0.05    0.27
Q24   1   0.3457  0.2345  0.6942  11.00000  0.05    0.26
Q25   1   0.2762 -0.1413  0.7153  11.00000  0.05    0.26
;
data_global
_journal_date_recd_electronic     2012-10-01
_journal_date_accepted     2012-11-06
_journal_name_full     'Acta Crystallographica, Section E'
_journal_year     2012
_journal_volume     68
_journal_issue     12
_journal_page_first     o3352
_journal_page_last     o3352
_journal_paper_category     QO
_journal_paper_doi     10.1107/S1600536812045813
_journal_coeditor_code     JJ2154
_publ_contact_author_name     'Yoann Rousselin'
_publ_contact_author_address
;
Universite de Bourgogne
ICMUB--UMR6302
9 avenue Alain Savary
21000 Dijon
France
;
_publ_contact_author_email     'yoann.rousselin@u-bourgogne.fr'
_publ_contact_author_fax     '+33 (0)3 80 39 38 35'
_publ_contact_author_phone     '+33 (0)3 80 39 38 35'
_publ_section_title
;
(<i>S</i>,<i>S</i>,<i>S</i>,<i>S</i>)-Nebivolol hydrochloride hemihydrate
;
loop_
    _publ_author_name
    _publ_author_footnote
    _publ_author_address
    'Rousselin, Yoann' ?
;
Universite de Bourgogne
ICMUB--UMR6302
9 avenue Alain Savary
21000 Dijon
France
;
    'Bruel, Amelie' ?
;
CordenPharma--Synkem
47 rue de Longvic
21301
Chenove
France
;
    'Clavel, Alexandre' ?
;
CordenPharma--Synkem
47 rue de Longvic
21301
Chenove
France
;
