# Supplementary material for: (S,S,S,S)-Nebivolol hydro­chloride hemihydrate
Source: Acta Crystallogr Sect E Struct Rep Online. 2012 Nov 14;68(Pt 12):o3352. doi: 10.1107/S1600536812045813 (PMC3588952; doi:10.1107/S1600536812045813)
Supplement: Supplementary file 2 [file e-68-o3352-Isup2.hkl]

#
# h,k,l, Fc-squared, Fo-squared, sigma(Fo-squared) and status flag
#
data_I
_shelx_title ' 12nbv3 in P 21 21 21'
_shelx_refln_list_code          4
_shelx_F_calc_maximum      177.72
_exptl_crystal_F_000       948.00
_reflns_d_resolution_high  0.7701
 
loop_
 _symmetry_equiv_pos_as_xyz
 'x, y, z'
 '-x+1/2, -y, z+1/2'
 'x+1/2, -y+1/2, -z'
 '-x, y+1/2, -z+1/2'
 
_cell_length_a     7.5173
_cell_length_b     8.1495
_cell_length_c    34.1660
_cell_angle_alpha  90.000
_cell_angle_beta   90.000
_cell_angle_gamma  90.000
 
_shelx_F_squared_multiplier     1.000
 
loop_
 _refln_index_h
 _refln_index_k
 _refln_index_l
 _refln_F_squared_calc
 _refln_F_squared_meas
 _refln_F_squared_sigma
 _refln_observed_status
   2   0   0     4825.31     4801.85    107.83 o
   4   0   0     3570.36     3534.54     69.01 o
   6   0   0      535.57      526.91     16.53 o
   8   0   0      170.01      168.93     18.69 o
   1   1   0     9651.20     8416.90     93.45 o
   2   1   0       87.14       96.32      2.88 o
   3   1   0     2669.28     2753.16     36.66 o
   4   1   0     1671.19     1590.07     21.57 o
   5   1   0      763.17      715.96     10.78 o
   6   1   0       56.16       82.67      7.19 o
   7   1   0       67.44       58.94      7.19 o
   8   1   0       70.07       93.45     12.94 o
   9   1   0       24.12       36.66     12.94 o
   0   2   0    23260.27    25283.03    554.23 o
   1   2   0    10666.58    11323.16    134.42 o
   2   2   0       42.24       61.82      2.88 o
   3   2   0      595.99      495.28      7.91 o
   4   2   0     1116.64     1078.26     17.97 o
   5   2   0        9.69        7.91      5.75 o
   6   2   0      142.24      141.61      7.91 o
   7   2   0       15.01       46.72      7.91 o
   8   2   0       42.99       48.16      8.63 o
   9   2   0       34.97       69.73     26.60 o
   1   3   0     1171.59     1101.98     16.53 o
   2   3   0       85.95      109.98      5.03 o
   3   3   0      926.84      879.14     16.53 o
   4   3   0       11.08       24.44      2.16 o
   5   3   0      359.78      391.77     11.50 o
   6   3   0       13.90       26.60      8.63 o
   7   3   0       31.96       22.28     10.78 o
   8   3   0       58.90       71.17     12.22 o
   9   3   0      703.55      649.83     52.48 o
   0   4   0     3234.22     3202.43     63.98 o
   1   4   0     2919.35     3152.83     43.85 o
   2   4   0      512.72      562.13     12.22 o
   3   4   0       67.86       96.32      5.75 o
   4   4   0     3801.01     3973.03     62.54 o
   5   4   0     1601.09     1631.05     30.19 o
   6   4   0       19.90       -1.44     10.06 o
   7   4   0       21.63       46.01     12.94 o
   8   4   0      115.71      117.17     15.10 o
   9   4   0        7.84       53.91     15.10 o
   1   5   0      948.10      874.11     14.38 o
   2   5   0      110.22      125.80      4.31 o
   3   5   0      123.78      150.24      7.91 o
   4   5   0     2014.01     2029.28     35.94 o
   5   5   0      472.57      447.84     13.66 o
   6   5   0      417.66      347.20     17.97 o
   7   5   0        5.51       88.42     21.57 o
   8   5   0      233.02      289.69     20.13 o
   0   6   0      219.78      194.81     14.38 o
   1   6   0      298.17      294.72      8.63 o
   2   6   0      150.70      160.30      8.63 o
   3   6   0       56.97       45.29      7.91 o
   4   6   0     2004.99     1981.12     35.94 o
   5   6   0      226.31      237.22     14.38 o
   6   6   0       39.67       62.54     12.22 o
   7   6   0        2.88      -19.41     19.41 o
   8   6   0      109.86      146.64     19.41 o
   1   7   0      988.50      963.25     18.69 o
   2   7   0       70.22       64.70      8.63 o
   3   7   0      427.17      360.14     12.94 o
   4   7   0      142.71      143.05     12.94 o
   5   7   0       21.19       40.26     13.66 o
   6   7   0        2.94       19.41     15.81 o
   7   7   0       84.12       96.32     16.53 o
   1   8   0      105.31       94.89      9.34 o
   2   8   0      130.72      171.08     12.22 o
   3   8   0       58.17       55.35     13.66 o
   4   8   0      499.08      501.75     23.72 o
   5   8   0      321.60      351.51     25.16 o
   6   8   0      177.69      222.12     33.79 o
   1   9   0      946.58     1001.34     31.63 o
   2   9   0       36.63      -25.16     25.16 o
   3   9   0      770.57      715.96     30.19 o
   5   9   0        5.32       37.38     17.97 o
   0  10   0      884.33      779.22     53.91 o
   1  10   0       11.55       43.13     17.97 o
   2  10   0       91.27       55.35     17.25 o
   3  10   0       67.54      150.24     32.35 o
   1   0   1     4748.83     4331.73     69.01 o
   2   0   1     4331.04     4204.49     60.38 o
   3   0   1      752.68      749.03     12.94 o
   4   0   1        2.58        1.44      3.59 o
   5   0   1       97.13      109.98      6.47 o
   6   0   1      377.91      362.30      9.34 o
   7   0   1     1192.25     1119.95     26.60 o
   8   0   1       32.07       60.38     10.06 o
   9   0   1        0.70      -12.22     20.13 o
  -9   1   1       89.87      197.68     28.75 o
  -8   1   1      117.18      120.05     13.66 o
  -7   1   1      173.05      191.21     10.06 o
  -6   1   1      277.18      322.76     10.78 o
  -5   1   1      199.71      148.80      7.91 o
  -4   1   1     2425.31     2461.31     38.82 o
  -3   1   1     1294.92     1260.13     19.41 o
  -2   1   1    12915.52    13140.39    169.65 o
  -1   1   1     1318.02     1148.71     12.22 o
   0   1   1       38.25        0.00      1.44 o
   1   1   1     1324.14     1158.05     14.38 o
   2   1   1    12969.02    13414.27    172.52 o
   3   1   1     1300.91     1293.91     18.69 o
   4   1   1     2430.21     2537.50     35.22 o
   5   1   1      199.15      192.65      5.03 o
   6   1   1      281.77      237.22     10.06 o
   7   1   1      175.25      244.41     12.22 o
   8   1   1      112.45       89.85     11.50 o
   9   1   1       89.69      110.70     15.81 o
  -9   2   1       89.87      114.30     15.81 o
  -8   2   1       82.82      105.67     10.78 o
  -7   2   1      337.52      394.64     14.38 o
  -6   2   1      162.19      145.21      7.91 o
  -5   2   1      329.67      292.57      8.63 o
  -4   2   1     1844.24     1841.67     25.88 o
  -3   2   1     1463.70     1389.52     17.97 o
  -2   2   1      662.01      682.18      9.34 o
  -1   2   1    16933.05    17864.61    209.90 o
   0   2   1     2615.53     2968.81     43.85 o
   1   2   1    16769.85    17656.86    208.46 o
   2   2   1      658.40      723.87     11.50 o
   3   2   1     1456.51     1391.67     18.69 o
   4   2   1     1839.01     1819.38     30.19 o
   5   2   1      324.59      339.29     10.06 o
   6   2   1      161.33      145.92      7.19 o
   7   2   1      330.03      424.83     15.10 o
   8   2   1       83.03      158.14     13.66 o
   9   2   1       89.07       89.14     23.00 o
  -9   3   1      269.11      285.38     30.91 o
  -8   3   1      177.83      235.06     18.69 o
  -7   3   1       33.42       45.29     13.66 o
  -6   3   1     1074.27     1050.94     25.16 o
  -5   3   1      576.57      565.01     12.94 o
  -4   3   1     1662.67     1605.17     20.85 o
  -3   3   1      106.30      107.11      5.03 o
  -2   3   1     2306.87     2225.53     29.47 o
  -1   3   1      692.19      723.87     11.50 o
   0   3   1     4061.73     4162.08     61.82 o
   1   3   1      697.82      740.40     12.22 o
   2   3   1     2253.10     2136.39     30.19 o
   3   3   1      106.68      132.27      5.75 o
   4   3   1     1690.28     1609.48     24.44 o
   5   3   1      580.65      585.85     14.38 o
   6   3   1     1074.98     1085.45     25.88 o
   7   3   1       34.32       76.20     11.50 o
   8   3   1      174.95      192.65     13.66 o
   9   3   1      270.21      325.63     37.38 o
  -9   4   1       46.93       41.69     15.10 o
  -8   4   1        6.87       75.48     15.81 o
  -7   4   1      399.70      366.61     19.41 o
  -6   4   1      702.90      728.90     22.28 o
  -5   4   1      461.97      469.40     13.66 o
  -4   4   1      967.78     1084.73     21.57 o
  -3   4   1      326.41      289.69      7.91 o
  -2   4   1     2952.75     3124.80     44.57 o
  -1   4   1       60.77       61.10      3.59 o
   0   4   1      333.02      406.14     11.50 o
   1   4   1       59.09       69.73      5.75 o
   2   4   1     2956.40     3068.01     48.16 o
   3   4   1      310.55      286.10      7.91 o
   4   4   1      965.87     1040.88     20.85 o
   5   4   1      472.56      403.99     12.94 o
   6   4   1      701.35      649.11     18.69 o
   7   4   1      385.81      390.33     18.69 o
   8   4   1        7.12       31.63     12.22 o
   9   4   1       46.92       43.85     14.38 o
  -8   5   1      226.03      199.84     21.57 o
  -7   5   1      437.70      417.65     23.72 o
  -6   5   1     1231.63     1243.59     28.75 o
  -5   5   1     1548.69     1649.02     34.50 o
  -4   5   1      216.97      204.15     10.06 o
  -3   5   1      375.90      406.14     10.78 o
  -2   5   1      950.05      934.49     13.66 o
  -1   5   1      415.03      379.55      7.91 o
   0   5   1      649.65      648.39     12.94 o
   1   5   1      409.87      406.86      9.34 o
   2   5   1      956.05      968.28     14.38 o
   3   5   1      372.79      342.17     10.06 o
   4   5   1      226.46      221.40     10.06 o
   5   5   1     1561.06     1648.30     32.35 o
   6   5   1     1232.31     1252.94     35.22 o
   7   5   1      439.38      393.21     23.72 o
   8   5   1      230.35      253.03     22.28 o
  -8   6   1      162.68      168.21     18.69 o
  -7   6   1      106.77      140.17     19.41 o
  -6   6   1      617.18      710.21     22.28 o
  -5   6   1       89.68      125.08     12.22 o
  -4   6   1       58.27       53.91      7.91 o
  -3   6   1      671.76      687.93     16.53 o
  -2   6   1      188.01      196.24      7.91 o
  -1   6   1      114.54      112.86      6.47 o
   0   6   1     1501.17     1508.84     25.16 o
   1   6   1      108.05      102.79      5.75 o
   2   6   1      188.94      204.87      8.63 o
   3   6   1      677.11      672.83     17.25 o
   4   6   1       60.56       92.01      9.34 o
   5   6   1       92.89       81.23     10.78 o
   6   6   1      617.30      618.20     28.75 o
   7   6   1      107.71      180.43     25.16 o
   8   6   1      160.71      127.95     18.69 o
  -7   7   1      221.69      232.19     20.85 o
  -6   7   1      355.11      312.70     22.28 o
  -5   7   1      113.36      101.36     12.22 o
  -4   7   1     1624.51     1608.76     35.22 o
  -3   7   1      759.29      768.44     18.69 o
  -2   7   1      494.14      487.37     14.38 o
  -1   7   1     1253.26     1211.25     24.44 o
   0   7   1       14.26       36.66      7.19 o
   1   7   1     1251.01     1195.43     21.57 o
   2   7   1      505.34      544.16     15.10 o
   3   7   1      755.37      701.59     18.69 o
   4   7   1     1611.45     1607.33     35.94 o
   5   7   1      110.84       94.89     14.38 o
   6   7   1      346.70      383.86     19.41 o
   7   7   1      223.39      213.50     21.57 o
  -6   8   1      102.89      112.14     19.41 o
  -5   8   1       72.53       93.45     17.25 o
  -4   8   1       88.55       71.88     18.69 o
  -3   8   1      195.43      148.08     20.85 o
  -2   8   1        2.48       23.00      9.34 o
  -1   8   1       56.30       61.82      8.63 o
   0   8   1       19.69        2.88      9.34 o
   1   8   1       61.29       60.38      7.91 o
   2   8   1        2.79       64.70     15.81 o
   3   8   1      187.38      168.21     13.66 o
   4   8   1       88.53       63.26     12.94 o
   5   8   1       73.85       84.82     20.13 o
   6   8   1      103.11       46.01     21.57 o
  -5   9   1       17.80       51.04     18.69 o
  -4   9   1      321.03      389.61     28.03 o
  -3   9   1       51.33       81.95     15.81 o
  -2   9   1      294.39      297.60     24.44 o
  -1   9   1      117.48      130.11     13.66 o
   0   9   1       46.26       44.57     13.66 o
   1   9   1      120.87      174.68     15.81 o
   2   9   1      304.94      258.78     17.25 o
   3   9   1       49.95       92.01     15.81 o
   4   9   1      321.57      323.48     26.60 o
   5   9   1       16.49       76.20     30.19 o
  -3  10   1       43.10       81.95     18.69 o
  -2  10   1       65.64       93.45     19.41 o
  -1  10   1       44.51       36.66     16.53 o
   0  10   1        7.86      -22.28     22.28 o
   1  10   1       42.47      -15.81     15.81 o
   2  10   1       64.65       55.35     16.53 o
   3  10   1       46.93       71.88     17.97 o
   1   0   2     9005.94     8486.62    119.33 o
   2   0   2    21901.96    21265.44    294.72 o
   3   0   2     4739.92     4745.06     69.01 o
   4   0   2     1645.06     1372.27     23.00 o
   5   0   2      244.86      294.01      7.19 o
   6   0   2        7.85        5.03      4.31 o
   7   0   2       13.77       28.03      5.75 o
   8   0   2      125.71       66.85     11.50 o
   9   0   2      104.70       38.82     15.10 o
  -9   1   2       69.34       94.89     13.66 o
  -8   1   2       55.73       71.17     13.66 o
  -7   1   2      374.97      305.51     11.50 o
  -6   1   2     1113.22     1114.20     22.28 o
  -5   1   2     1092.33     1108.45     20.85 o
  -4   1   2      272.84      321.32     10.06 o
  -3   1   2     1351.11     1335.60     22.28 o
  -2   1   2      469.46      450.71      7.91 o
  -1   1   2     2146.69     1907.08     20.13 o
   1   1   2     2200.59     1981.12     20.13 o
   2   1   2      470.00      470.12      9.34 o
   3   1   2     1342.74     1296.79     23.72 o
   4   1   2      270.36      332.10     10.06 o
   5   1   2     1057.44     1009.25     16.53 o
   6   1   2     1110.79     1163.80     19.41 o
   7   1   2      376.65      373.80     12.22 o
   8   1   2       54.66       67.57     10.78 o
   9   1   2       63.45      128.67     17.97 o
  -9   2   2       72.71       68.29     15.81 o
  -8   2   2      163.18      155.99     13.66 o
  -7   2   2       43.61       61.10      9.34 o
  -6   2   2      346.97      345.04     10.06 o
  -5   2   2     2233.22     2247.81     33.79 o
  -4   2   2      183.41      166.05      6.47 o
  -3   2   2      568.36      570.76      8.63 o
  -2   2   2      870.92      879.14     10.78 o
  -1   2   2     7415.06     7694.46     81.23 o
   0   2   2     4800.32     5325.88     77.63 o
   1   2   2     7382.99     7601.73     80.51 o
   2   2   2      869.19      865.48     11.50 o
   3   2   2      559.56      572.92     12.22 o
   4   2   2      171.75      139.45      5.03 o
   5   2   2     2247.14     2296.69     38.10 o
   6   2   2      356.88      403.27     11.50 o
   7   2   2       43.19       46.01      7.19 o
   8   2   2      157.89      148.08     12.94 o
   9   2   2       71.45      115.73     25.16 o
  -9   3   2      115.41       51.04     25.88 o
  -8   3   2       84.92       63.98     12.22 o
  -7   3   2       98.64      106.39     12.94 o
  -6   3   2      944.08      953.90     20.13 o
  -5   3   2      577.97      591.61     11.50 o
  -4   3   2      398.21      383.86      8.63 o
  -3   3   2      249.44      271.72      7.19 o
  -2   3   2      347.86      394.64      8.63 o
  -1   3   2     1538.75     1495.91     20.13 o
   0   3   2      337.37      399.67     10.78 o
   1   3   2     1504.12     1462.84     23.72 o
   2   3   2      349.39      395.36      8.63 o
   3   3   2      242.28      265.97      6.47 o
   4   3   2      394.00      378.83      7.91 o
   5   3   2      561.77      585.14     13.66 o
   6   3   2      937.05      839.60     21.57 o
   7   3   2       99.65       98.48      9.34 o
   8   3   2       85.96      108.54     13.66 o
   9   3   2      116.81      152.39     26.60 o
  -9   4   2       88.53      117.89     16.53 o
  -8   4   2       25.66       34.50     17.97 o
  -7   4   2       92.96      143.77     14.38 o
  -6   4   2      721.18      765.56     24.44 o
  -5   4   2      682.22      618.92     15.81 o
  -4   4   2      443.08      420.52     12.94 o
  -3   4   2      132.74      135.14      5.75 o
  -2   4   2     1459.30     1486.56     18.69 o
  -1   4   2     1632.75     1730.25     23.72 o
   0   4   2     2745.03     2664.74     42.41 o
   1   4   2     1631.51     1744.62     28.03 o
   2   4   2     1447.62     1411.08     24.44 o
   3   4   2      135.61      116.45      5.75 o
   4   4   2      426.00      432.74     13.66 o
   5   4   2      679.37      692.24     18.69 o
   6   4   2      720.94      734.65     20.13 o
   7   4   2       94.78      133.70     13.66 o
   8   4   2       29.13       57.51     15.10 o
   9   4   2       88.02      109.26     16.53 o
  -8   5   2      178.04      204.87     20.85 o
  -7   5   2       76.71      104.23     15.81 o
  -6   5   2       75.84      130.11     12.22 o
  -5   5   2       77.21      112.14     11.50 o
  -4   5   2      294.78      311.98     13.66 o
  -3   5   2       36.84       33.79      5.75 o
  -2   5   2      357.17      395.36      7.91 o
  -1   5   2      256.72      273.88      6.47 o
   0   5   2      109.46      118.61      7.19 o
   1   5   2      276.17      299.04      9.34 o
   2   5   2      356.12      414.05      7.91 o
   3   5   2       31.91       28.75      7.91 o
   4   5   2      292.35      299.04     12.22 o
   5   5   2       89.50      107.11     10.06 o
   6   5   2       74.96      122.20     13.66 o
   7   5   2       77.30       81.95     15.10 o
   8   5   2      175.96      232.90     30.91 o
  -8   6   2      178.90      189.05     19.41 o
  -7   6   2       73.39      115.01     16.53 o
  -6   6   2      343.75      315.57     15.81 o
  -5   6   2       23.30       16.53      9.34 o
  -4   6   2      669.31      600.23     18.69 o
  -3   6   2      318.89      301.91     11.50 o
  -2   6   2      514.73      518.28     12.22 o
  -1   6   2      251.91      245.12      7.91 o
   0   6   2      430.18      386.02     10.78 o
   1   6   2      252.85      241.53      8.63 o
   2   6   2      511.43      529.07     12.94 o
   3   6   2      313.36      276.03     11.50 o
   4   6   2      673.22      643.36     17.25 o
   5   6   2       24.43       45.29     10.78 o
   6   6   2      352.64      324.20     18.69 o
   7   6   2       71.32      112.14     17.25 o
   8   6   2      181.74      204.87     19.41 o
  -7   7   2        3.34        7.91     19.41 o
  -6   7   2       93.40       44.57     15.10 o
  -5   7   2      472.81      515.41     18.69 o
  -4   7   2      301.12      306.94     14.38 o
  -3   7   2      198.88      189.77      9.34 o
  -2   7   2      160.08      137.30      9.34 o
  -1   7   2      746.85      667.80     17.25 o
   0   7   2       57.89       69.73      7.19 o
   1   7   2      751.94      683.62     15.10 o
   2   7   2      159.49      114.30      8.63 o
   3   7   2      209.81      182.59     10.78 o
   4   7   2      305.58      269.56     14.38 o
   5   7   2      489.68      496.00     18.69 o
   6   7   2       91.66       80.51     15.10 o
   7   7   2        3.11       32.35     15.10 o
  -6   8   2      228.78      357.98     37.38 o
  -5   8   2       49.24       61.82     21.57 o
  -4   8   2       88.03      104.23     15.81 o
  -3   8   2       29.14       48.88     12.94 o
  -2   8   2       53.75       68.29     10.78 o
  -1   8   2      228.55      230.75     12.22 o
   0   8   2      507.30      516.85     17.97 o
   1   8   2      234.06      207.74     13.66 o
   2   8   2       51.78       53.19     10.06 o
   3   8   2       28.91       41.69     10.78 o
   4   8   2       78.72      133.70     16.53 o
   5   8   2       47.89        8.63     16.53 o
   6   8   2      233.05      311.98     32.35 o
  -5   9   2       61.12       42.41     17.97 o
  -4   9   2      185.17      202.71     21.57 o
  -3   9   2      623.22      598.79     27.32 o
  -2   9   2      224.58      396.80     34.50 o
  -1   9   2      111.43       59.66     12.94 o
   0   9   2      187.60      165.33     13.66 o
   1   9   2      121.12       87.70     12.94 o
   2   9   2      227.77      319.16     20.85 o
   3   9   2      609.45      568.60     25.16 o
   4   9   2      182.92      215.65     24.44 o
   5   9   2       57.35       -7.19     17.97 o
  -3  10   2       53.04       91.29     20.13 o
  -2  10   2       46.50       82.67     19.41 o
  -1  10   2       83.99       64.70     15.81 o
   0  10   2      145.01      179.71     20.13 o
   1  10   2       82.80       74.04     13.66 o
   2  10   2       47.42       74.76     23.00 o
   3  10   2       55.33      109.98     23.00 o
   1   0   3     4247.04     4306.57     52.48 o
   2   0   3      389.50      352.23      7.91 o
   3   0   3     3408.85     3450.43     51.04 o
   4   0   3     6179.29     6424.27     84.82 o
   5   0   3      866.02      828.82     14.38 o
   6   0   3       26.55       40.97      5.03 o
   7   0   3       56.76       52.48      6.47 o
   8   0   3        4.65       23.72     10.06 o
   9   0   3        0.09      -18.69     18.69 o
  -9   1   3        0.57       90.57     13.66 o
  -8   1   3      297.66      319.16     17.97 o
  -7   1   3       46.40       63.98      7.91 o
  -6   1   3      632.40      545.60     14.38 o
  -5   1   3     1364.56     1396.71     25.16 o
  -4   1   3      218.29      199.12      7.91 o
  -3   1   3      753.52      795.76     15.10 o
  -2   1   3     5399.57     5333.07     61.10 o
  -1   1   3     2338.45     2377.20     26.60 o
   0   1   3     5971.02     5617.73     73.32 o
   1   1   3     2332.00     2354.92     23.00 o
   2   1   3     5460.37     5334.51     69.01 o
   3   1   3      769.13      788.57     15.81 o
   4   1   3      213.97      185.46      6.47 o
   5   1   3     1365.28     1370.11     20.85 o
   6   1   3      622.05      522.60     11.50 o
   7   1   3       44.14       65.41      7.91 o
   8   1   3      288.65      294.01     15.10 o
  -9   2   3       26.11      118.61     25.16 o
  -8   2   3      170.77      135.86     30.91 o
  -7   2   3      389.63      440.65     16.53 o
  -6   2   3      291.87      286.82      9.34 o
  -5   2   3     2172.06     2296.69     31.63 o
  -4   2   3      801.53      806.54     12.22 o
  -3   2   3     2877.07     2831.51     34.50 o
  -2   2   3     2376.29     2485.03     28.03 o
  -1   2   3    31583.23    32889.07    337.85 o
   0   2   3    24017.01    25116.98    273.88 o
   1   2   3    31494.87    33014.87    322.04 o
   2   2   3     2351.90     2424.65     28.75 o
   3   2   3     2892.14     2826.48     48.16 o
   4   2   3      802.81      766.28     14.38 o
   5   2   3     2172.98     2195.34     30.91 o
   6   2   3      295.91      265.25     10.06 o
   7   2   3      398.02      447.12     15.81 o
   8   2   3      168.51      158.14     12.94 o
   9   2   3       26.47       29.47     25.88 o
  -9   3   3       31.37       46.01     20.13 o
  -8   3   3      183.03      164.61     13.66 o
  -7   3   3        9.03       -9.34      9.34 o
  -6   3   3     2128.91     2145.74     43.13 o
  -5   3   3      519.92      496.72     10.78 o
  -4   3   3      160.52      172.52      4.31 o
  -3   3   3      146.66      122.92      5.03 o
  -2   3   3     1229.70     1203.34     15.81 o
  -1   3   3     1333.41     1372.98     19.41 o
   0   3   3     6415.81     6902.30    100.64 o
   1   3   3     1336.85     1347.11     20.13 o
   2   3   3     1276.82     1276.66     19.41 o
   3   3   3      140.38      122.20      4.31 o
   4   3   3      165.72      154.55      7.19 o
   5   3   3      520.18      462.93     15.10 o
   6   3   3     2072.05     2080.32     40.97 o
   7   3   3        8.12       17.97     10.06 o
   8   3   3      180.27      189.77     15.10 o
  -9   4   3       99.80      167.49     19.41 o
  -8   4   3      105.34      176.83     17.25 o
  -7   4   3      228.08      265.25     15.81 o
  -6   4   3       24.47       51.76     10.06 o
  -5   4   3      557.29      554.23     18.69 o
  -4   4   3     1214.54     1107.01     21.57 o
  -3   4   3      812.09      799.35     14.38 o
  -2   4   3     1231.00     1257.25     18.69 o
  -1   4   3     2358.72     2543.26     33.79 o
   0   4   3      781.90      811.57     15.81 o
   1   4   3     2305.30     2544.69     39.54 o
   2   4   3     1250.30     1234.97     21.57 o
   3   4   3      773.48      765.56     15.81 o
   4   4   3     1211.31     1081.85     24.44 o
   5   4   3      566.50      565.01     19.41 o
   6   4   3       25.74       46.01      9.34 o
   7   4   3      239.34      244.41     16.53 o
   8   4   3      104.94      113.58     17.25 o
  -8   5   3       92.62      112.14     24.44 o
  -7   5   3        2.44      -17.97     17.97 o
  -6   5   3      224.01      261.66     15.81 o
  -5   5   3      420.23      429.15     15.81 o
  -4   5   3      160.85      143.77     10.78 o
  -3   5   3      530.34      543.44     12.22 o
  -2   5   3     3839.91     3862.33     46.72 o
  -1   5   3     1118.02     1132.89     17.25 o
   0   5   3     1876.06     2010.59     30.19 o
   1   5   3     1115.50     1204.06     22.28 o
   2   5   3     3911.99     3944.27     50.32 o
   3   5   3      523.73      581.54     14.38 o
   4   5   3      162.72      154.55     10.06 o
   5   5   3      414.41      391.05     14.38 o
   6   5   3      217.39      208.46     15.10 o
   7   5   3        2.59       44.57     15.81 o
   8   5   3       97.69      125.08     17.25 o
  -8   6   3      105.39      104.95     17.97 o
  -7   6   3       80.80      103.51     15.81 o
  -6   6   3      455.25      490.25     21.57 o
  -5   6   3      118.43      158.14     11.50 o
  -4   6   3      541.35      555.66     17.25 o
  -3   6   3      581.75      700.15     16.53 o
  -2   6   3      825.92      834.57     16.53 o
  -1   6   3      715.79      761.25     15.10 o
   0   6   3       20.97       33.79      7.19 o
   1   6   3      690.52      722.43     17.97 o
   2   6   3      838.00      861.89     18.69 o
   3   6   3      604.54      569.32     20.13 o
   4   6   3      539.92      595.20     16.53 o
   5   6   3      121.59      105.67     12.22 o
   6   6   3      462.04      431.30     19.41 o
   7   6   3       87.41      104.23     17.25 o
   8   6   3      104.71      119.33     30.19 o
  -7   7   3      139.10      189.05     20.13 o
  -6   7   3      130.76      120.77     13.66 o
  -5   7   3       64.23       85.54     12.22 o
  -4   7   3      380.34      322.04     15.10 o
  -3   7   3      415.10      433.46     20.85 o
  -2   7   3      711.93      680.02     19.41 o
  -1   7   3      134.24      162.46      9.34 o
   0   7   3     1186.11     1152.30     22.28 o
   1   7   3      131.10      136.58      8.63 o
   2   7   3      709.13      700.87     17.25 o
   3   7   3      407.01      416.21     13.66 o
   4   7   3      379.70      373.08     14.38 o
   5   7   3       62.37       79.07     12.22 o
   6   7   3      136.33      146.64     18.69 o
   7   7   3      135.96      102.08     19.41 o
  -6   8   3       35.57      107.83     18.69 o
  -5   8   3      263.34      283.94     23.72 o
  -4   8   3       79.66       97.04     14.38 o
  -3   8   3      245.33      240.81     17.25 o
  -2   8   3      171.57      199.12     12.22 o
  -1   8   3      496.59      550.63     15.81 o
   0   8   3        5.31       -8.63     10.78 o
   1   8   3      494.60      498.16     15.10 o
   2   8   3      173.83      193.37     12.22 o
   3   8   3      254.46      234.34     15.10 o
   4   8   3       78.11      115.73     18.69 o
   5   8   3      264.83      281.07     25.16 o
   6   8   3       37.14       67.57     21.57 o
  -5   9   3       64.05       53.19     19.41 o
  -4   9   3       15.51       20.13     15.81 o
  -3   9   3       69.18       33.79     14.38 o
  -2   9   3      804.93      762.69     34.50 o
  -1   9   3      111.15      120.77     15.10 o
   0   9   3       22.37        8.63     10.06 o
   1   9   3      109.66      127.23     14.38 o
   2   9   3      796.80      790.00     27.32 o
   3   9   3       71.44       38.10     12.94 o
   4   9   3       16.88        1.44     17.25 o
   5   9   3       62.58       92.73     17.97 o
  -3  10   3       93.25      153.11     20.85 o
  -2  10   3       57.74       20.13     20.13 o
  -1  10   3       32.44       72.60     20.13 o
   0  10   3      787.64      675.71     47.44 o
   1  10   3       35.93       20.85     12.22 o
   2  10   3       55.73       40.97     18.69 o
   3  10   3       98.29      138.02     18.69 o
   1   0   4     1140.56     1321.23     15.10 o
   2   0   4       51.22       55.35      3.59 o
   3   0   4     1284.98     1320.51     17.97 o
   4   0   4     1484.60     1615.23     23.72 o
   5   0   4       95.38       62.54      5.75 o
   6   0   4     1032.92     1036.57     18.69 o
   7   0   4      597.12      600.95     15.81 o
   8   0   4     1017.78      992.72     26.60 o
   9   0   4      105.67       98.48     22.28 o
  -9   1   4       90.13      161.74     15.81 o
  -8   1   4       76.25      119.33     17.25 o
  -7   1   4      533.01      534.10     15.10 o
  -6   1   4      248.68      231.47     10.78 o
  -5   1   4     1147.37     1243.59     25.88 o
  -4   1   4       80.36       92.73      5.75 o
  -3   1   4     2013.34     1997.66     26.60 o
  -2   1   4     1581.17     1500.22     17.97 o
  -1   1   4      934.73      985.53     12.94 o
   0   1   4      519.40      440.65      8.63 o
   1   1   4      921.49      960.37     11.50 o
   2   1   4     1577.82     1504.53     22.28 o
   3   1   4     1980.11     1879.05     30.19 o
   4   1   4       83.68       79.79      5.03 o
   5   1   4     1153.01     1171.71     21.57 o
   6   1   4      244.64      237.22      7.91 o
   7   1   4      534.01      500.31     14.38 o
   8   1   4       79.06       76.20     11.50 o
   9   1   4       96.64      101.36     25.16 o
  -9   2   4       18.23       72.60     30.19 o
  -8   2   4      208.94      264.53     15.81 o
  -7   2   4      302.75      336.42     14.38 o
  -6   2   4     1064.73      951.74     20.13 o
  -5   2   4      509.97      491.69     10.06 o
  -4   2   4     1103.39     1038.72     16.53 o
  -3   2   4     1068.14     1067.48     13.66 o
  -2   2   4     1109.47     1173.15     14.38 o
  -1   2   4    10037.63    10250.66    107.83 o
   0   2   4       23.05       19.41      4.31 o
   1   2   4    10051.09    10256.41     97.76 o
   2   2   4     1125.25     1205.49     16.53 o
   3   2   4     1075.67     1050.22     17.97 o
   4   2   4     1059.23     1001.34     21.57 o
   5   2   4      498.18      480.90      9.34 o
   6   2   4     1048.07      935.93     21.57 o
   7   2   4      303.80      328.51     13.66 o
   8   2   4      205.58      231.47     16.53 o
   9   2   4       19.47      -21.57     21.57 o
  -9   3   4      117.65      150.96     30.91 o
  -8   3   4        0.01        3.59      9.34 o
  -7   3   4       22.80       29.47      9.34 o
  -6   3   4      111.30      103.51      9.34 o
  -5   3   4     1021.95     1058.13     17.25 o
  -4   3   4     1862.23     1856.04     23.00 o
  -3   3   4      905.87      872.67     11.50 o
  -2   3   4     1117.65     1182.49     14.38 o
  -1   3   4     6234.79     6376.11     72.60 o
   0   3   4     3005.42     3239.09     38.10 o
   1   3   4     6258.16     6517.72     85.54 o
   2   3   4     1125.60     1219.87     17.25 o
   3   3   4      927.55      890.64     13.66 o
   4   3   4     1863.00     1907.08     35.22 o
   5   3   4     1053.72     1017.88     22.28 o
   6   3   4      113.71       77.63      8.63 o
   7   3   4       22.47       31.63      9.34 o
   8   3   4        0.07       65.41     12.94 o
   9   3   4      122.69      135.14     30.19 o
  -8   4   4      117.16      143.77     22.28 o
  -7   4   4       99.68       83.39     12.94 o
  -6   4   4      476.51      467.96     16.53 o
  -5   4   4      642.87      622.52     17.97 o
  -4   4   4     1301.10     1312.60     24.44 o
  -3   4   4      742.48      710.21     12.22 o
  -2   4   4      878.94      940.96     14.38 o
  -1   4   4     3355.72     3647.39     46.72 o
   0   4   4      850.39      826.67     12.94 o
   1   4   4     3324.16     3677.58     50.32 o
   2   4   4      885.06      903.58     15.10 o
   3   4   4      755.05      777.07     14.38 o
   4   4   4     1293.41     1372.27     28.75 o
   5   4   4      629.96      621.08     20.13 o
   6   4   4      483.48      490.25     16.53 o
   7   4   4      101.99      124.36     13.66 o
   8   4   4      111.86      112.86     15.10 o
  -8   5   4       10.56      -15.10     15.10 o
  -7   5   4      106.24      112.86     15.10 o
  -6   5   4      475.97      462.93     16.53 o
  -5   5   4     2142.66     2183.12     44.57 o
  -4   5   4      721.37      690.09     16.53 o
  -3   5   4       39.34       39.54      5.75 o
  -2   5   4      633.46      643.36     12.22 o
  -1   5   4     2332.30     2370.01     32.35 o
   0   5   4      827.05      849.67     15.10 o
   1   5   4     2327.61     2331.92     38.10 o
   2   5   4      641.44      626.11     12.22 o
   3   5   4       36.21       33.07      6.47 o
   4   5   4      733.80      748.31     19.41 o
   5   5   4     2125.06     2210.43     50.32 o
   6   5   4      481.19      418.36     20.85 o
   7   5   4      107.01       95.61     15.81 o
   8   5   4       11.36       -6.47     20.13 o
  -7   6   4       54.89       88.42     17.25 o
  -6   6   4      165.02      147.36     12.22 o
  -5   6   4       70.74       86.98     11.50 o
  -4   6   4      418.43      396.08     15.10 o
  -3   6   4      534.31      563.57     14.38 o
  -2   6   4     1984.68     1922.90     30.91 o
  -1   6   4      414.76      419.08     10.78 o
   0   6   4      327.57      326.35      9.34 o
   1   6   4      411.41      401.83     11.50 o
   2   6   4     1976.18     1940.87     33.79 o
   3   6   4      536.38      508.22     16.53 o
   4   6   4      413.90      433.46     15.81 o
   5   6   4       67.25       65.41     10.06 o
   6   6   4      160.21      178.99     14.38 o
   7   6   4       56.21       30.91     15.81 o
  -6   7   4       36.84       83.39     17.97 o
  -5   7   4      359.62      365.89     21.57 o
  -4   7   4      358.20      380.27     19.41 o
  -3   7   4      329.94      302.63     18.69 o
  -2   7   4      278.87      255.91     11.50 o
  -1   7   4       59.73       49.60      8.63 o
   0   7   4     2836.17     2987.50     45.29 o
   1   7   4       51.97       99.20      9.34 o
   2   7   4      274.54      260.94     11.50 o
   3   7   4      321.80      319.16     12.94 o
   4   7   4      363.31      404.71     14.38 o
   5   7   4      364.39      345.76     17.25 o
   6   7   4       37.94        7.91     15.81 o
   7   7   4       35.58        3.59     15.10 o
  -6   8   4        6.10       33.79     17.25 o
  -5   8   4       45.64       61.82     27.32 o
  -4   8   4      246.88      248.00     17.97 o
  -3   8   4      587.95      594.48     23.72 o
  -2   8   4      267.76      265.25     16.53 o
  -1   8   4      569.33      488.09     15.81 o
   0   8   4      278.55      274.60     14.38 o
   1   8   4      567.73      513.25     15.81 o
   2   8   4      266.48      271.00     15.10 o
   3   8   4      587.42      580.10     20.13 o
   4   8   4      246.47      223.56     16.53 o
   5   8   4       44.25       90.57     17.97 o
   6   8   4        4.92      106.39     28.75 o
  -5   9   4      306.84      192.65     20.85 o
  -3   9   4      156.70      173.24     17.97 o
  -2   9   4      745.72      761.25     34.50 o
  -1   9   4       60.86       44.57     17.97 o
   0   9   4      202.07      192.65     14.38 o
   1   9   4       54.80       -3.59     12.94 o
   2   9   4      741.79      792.16     28.03 o
   3   9   4      163.66      171.08     17.25 o
   4   9   4       42.58      100.64     21.57 o
   5   9   4      304.17      304.79     25.88 o
  -3  10   4      141.94      175.40     23.00 o
  -2  10   4       17.34       23.00     15.10 o
  -1  10   4       57.46       81.95     17.25 o
   0  10   4      439.59      542.01     40.26 o
   1  10   4       54.60       88.42     19.41 o
   2  10   4       17.75       17.97     16.53 o
   3  10   4      144.84      169.65     20.85 o
   1   0   5     1433.80     1293.19     14.38 o
   2   0   5      918.89      948.87     12.94 o
   3   0   5     2123.62     2242.06     31.63 o
   4   0   5       22.09       23.72      4.31 o
   5   0   5      186.52      187.62      6.47 o
   6   0   5      142.25      169.65      7.91 o
   7   0   5      630.75      628.98     16.53 o
   8   0   5        9.12       60.38     10.06 o
   9   0   5       19.69      -13.66     25.88 o
  -9   1   5       76.08      102.08     14.38 o
  -8   1   5      471.74      445.68     20.85 o
  -7   1   5     1154.61     1240.00     25.16 o
  -6   1   5       11.05       19.41      7.19 o
  -5   1   5      115.52      137.30      8.63 o
  -4   1   5      261.97      293.29      7.91 o
  -3   1   5      134.23      145.92      5.03 o
  -2   1   5     1069.82     1063.88     12.94 o
  -1   1   5     2244.32     2255.00     28.75 o
   0   1   5     5309.67     5412.15     71.17 o
   1   1   5     2257.21     2245.66     25.16 o
   2   1   5     1068.08     1030.82     15.81 o
   3   1   5      127.59      109.98      7.19 o
   4   1   5      262.03      284.66      7.91 o
   5   1   5      113.16      145.92      8.63 o
   6   1   5        7.42        6.47      7.19 o
   7   1   5     1147.27     1218.43     25.88 o
   8   1   5      471.54      441.37     21.57 o
   9   1   5       76.17      120.05     24.44 o
  -9   2   5      145.18      212.78     20.85 o
  -8   2   5       89.63       74.76     10.06 o
  -7   2   5      389.70      365.89     14.38 o
  -6   2   5      501.18      511.81     12.22 o
  -5   2   5      348.59      344.32      8.63 o
  -4   2   5      226.61      234.34      5.75 o
  -3   2   5     2085.78     2115.55     24.44 o
  -2   2   5     3886.03     3970.15     43.85 o
  -1   2   5     1331.44     1290.32     15.10 o
   0   2   5      424.47      304.07      5.75 o
   1   2   5     1363.30     1319.07     14.38 o
   2   2   5     3900.94     3917.68     46.01 o
   3   2   5     2031.66     2032.16     28.75 o
   4   2   5      223.05      251.59      9.34 o
   5   2   5      353.95      342.17     11.50 o
   6   2   5      497.48      458.62     14.38 o
   7   2   5      404.89      414.05     15.81 o
   8   2   5       91.77      178.27     16.53 o
   9   2   5      146.56      125.08     25.16 o
  -9   3   5       81.72       51.76     20.85 o
  -8   3   5      670.56      652.71     20.85 o
  -7   3   5       50.34       82.67      9.34 o
  -6   3   5      167.94      167.49     10.06 o
  -5   3   5      396.61      386.74      9.34 o
  -4   3   5      411.94      413.33      7.19 o
  -3   3   5      199.88      210.62      5.03 o
  -2   3   5      419.87      390.33      6.47 o
  -1   3   5      189.02      223.56      5.03 o
   0   3   5      417.77      390.33      7.91 o
   1   3   5      189.35      208.46      5.03 o
   2   3   5      388.52      361.58      7.19 o
   3   3   5      210.36      217.81      6.47 o
   4   3   5      423.94      423.40     11.50 o
   5   3   5      392.55      367.33     11.50 o
   6   3   5      170.03      139.45     11.50 o
   7   3   5       46.18       87.70     10.78 o
   8   3   5      652.96      582.26     23.00 o
   9   3   5       81.20      108.54     25.88 o
  -8   4   5      216.46      217.81     18.69 o
  -7   4   5      105.48      104.95     13.66 o
  -6   4   5        3.37       25.16     12.22 o
  -5   4   5      375.44      352.95     13.66 o
  -4   4   5      529.81      491.69     13.66 o
  -3   4   5     2901.76     2882.55     38.10 o
  -2   4   5      685.76      649.11     11.50 o
  -1   4   5     3213.25     3401.55     43.85 o
   0   4   5      228.24      208.46      5.75 o
   1   4   5     3205.50     3392.21     46.72 o
   2   4   5      666.81      613.17     11.50 o
   3   4   5     2887.66     2923.52     47.44 o
   4   4   5      527.38      510.38     12.94 o
   5   4   5      384.10      370.92     16.53 o
   6   4   5        4.46       23.00     10.78 o
   7   4   5      114.99       95.61     13.66 o
   8   4   5      213.97      265.25     18.69 o
  -8   5   5      268.43      380.99     25.16 o
  -7   5   5       62.66       70.45     15.10 o
  -6   5   5      275.47      322.04     17.25 o
  -5   5   5      228.30      234.34     13.66 o
  -4   5   5       93.68      118.61     10.78 o
  -3   5   5     1379.82     1335.60     23.00 o
  -2   5   5      456.96      486.65      9.34 o
  -1   5   5      621.03      585.85     10.78 o
   0   5   5      588.56      689.37     13.66 o
   1   5   5      613.84      585.85     11.50 o
   2   5   5      467.15      490.97     10.78 o
   3   5   5     1370.27     1318.35     24.44 o
   4   5   5       99.38      133.70     10.78 o
   5   5   5      234.12      209.18     15.10 o
   6   5   5      271.75      282.50     13.66 o
   7   5   5       60.72       17.25     15.10 o
  -7   6   5      169.90      235.78     20.85 o
  -6   6   5       15.35       35.22     10.78 o
  -5   6   5      144.28      120.77     10.78 o
  -4   6   5       34.48       24.44      8.63 o
  -3   6   5      217.37      199.12      9.34 o
  -2   6   5      166.62      143.77      7.19 o
  -1   6   5      402.58      368.76     11.50 o
   0   6   5      450.54      409.02     10.06 o
   1   6   5      391.92      341.45     10.78 o
   2   6   5      175.51      177.55      9.34 o
   3   6   5      201.72      186.18     11.50 o
   4   6   5       34.91       43.13      9.34 o
   5   6   5      140.90      181.87     12.22 o
   6   6   5       13.34       85.54     15.10 o
   7   6   5      174.93      217.81     20.85 o
  -7   7   5       45.05      122.20     21.57 o
  -6   7   5       77.07      166.05     28.75 o
  -5   7   5       89.02      168.21     21.57 o
  -4   7   5       99.51      138.02     15.81 o
  -3   7   5       83.40       78.35     12.22 o
  -2   7   5      222.34      192.65     10.06 o
  -1   7   5      177.59      144.49     10.06 o
   0   7   5      171.18      203.43     10.06 o
   1   7   5      182.05      166.77     12.94 o
   2   7   5      243.76      208.46     11.50 o
   3   7   5       88.64       91.29      9.34 o
   4   7   5      101.04      102.79     10.78 o
   5   7   5       91.97       78.35     13.66 o
   6   7   5       78.87       82.67     20.85 o
   7   7   5       47.50       28.03     26.60 o
  -6   8   5       96.39      192.65     35.22 o
  -5   8   5       66.18       39.54     16.53 o
  -4   8   5       76.10      133.70     17.25 o
  -3   8   5      332.63      370.92     20.13 o
  -2   8   5      386.89      399.67     20.85 o
  -1   8   5      211.55      223.56     11.50 o
   0   8   5      430.88      325.63     20.13 o
   1   8   5      206.08      252.31     15.10 o
   2   8   5      388.20      348.64     15.10 o
   3   8   5      336.60      379.55     17.25 o
   4   8   5       73.14       51.76     10.78 o
   5   8   5       63.70       26.60     12.94 o
   6   8   5      100.41      129.39     18.69 o
  -5   9   5       45.16      104.95     19.41 o
  -4   9   5      115.69      288.25     35.94 o
  -3   9   5       50.84       86.26     16.53 o
  -2   9   5      207.63      232.19     20.85 o
  -1   9   5       28.88       20.85     15.81 o
   0   9   5        0.45       10.78      9.34 o
   1   9   5       28.02       25.16     10.78 o
   2   9   5      215.97      242.97     17.25 o
   3   9   5       48.22        1.44     13.66 o
   4   9   5      114.02      138.74     17.97 o
   5   9   5       45.62      115.73     29.47 o
  -2  10   5       24.27       22.28     16.53 o
  -1  10   5       47.27      112.86     21.57 o
   0  10   5      285.90      406.14     37.38 o
   1  10   5       51.16       81.95     18.69 o
   2  10   5       21.97      -15.10     15.10 o
   3  10   5        0.99       13.66     26.60 o
   0   0   6     5667.96     5041.22     72.60 o
   1   0   6      470.02      411.18      7.91 o
   2   0   6      180.06      116.45      4.31 o
   3   0   6     1231.60     1311.88     17.25 o
   4   0   6     7057.38     6890.08     92.01 o
   5   0   6      428.14      447.12     10.78 o
   6   0   6      178.01      160.30      7.19 o
   7   0   6       25.12       30.91      7.19 o
   8   0   6       34.48       56.07     12.22 o
   9   0   6      317.83      321.32     33.07 o
  -9   1   6      289.02      292.57     19.41 o
  -8   1   6       37.69       50.32     11.50 o
  -7   1   6      974.68      953.18     20.85 o
  -6   1   6      463.65      384.58     14.38 o
  -5   1   6      431.16      399.67     12.22 o
  -4   1   6      630.84      634.74     11.50 o
  -3   1   6      761.58      794.32     10.78 o
  -2   1   6      964.46      984.09     12.22 o
  -1   1   6     2815.65     2775.44     35.22 o
   0   1   6     1256.72     1278.82     18.69 o
   1   1   6     2873.79     2820.73     33.79 o
   2   1   6      959.39      959.65     12.94 o
   3   1   6      751.57      790.00     14.38 o
   4   1   6      648.50      617.48     13.66 o
   5   1   6      435.72      445.68     11.50 o
   6   1   6      470.60      449.27     12.22 o
   7   1   6      971.08      931.62     21.57 o
   8   1   6       35.51       19.41     15.81 o
   9   1   6      295.27      279.63     23.72 o
  -9   2   6      174.96      132.27     20.13 o
  -8   2   6       39.66       76.20     11.50 o
  -7   2   6      163.04      163.90     10.78 o
  -6   2   6      524.17      508.22     14.38 o
  -5   2   6      584.22      585.14     11.50 o
  -4   2   6     1477.13     1394.55     17.97 o
  -3   2   6     1833.98     1869.70     22.28 o
  -2   2   6      857.98      889.92     11.50 o
  -1   2   6     1592.90     1591.51     18.69 o
   0   2   6      610.87      615.33      8.63 o
   1   2   6     1569.90     1597.26     17.25 o
   2   2   6      851.63      879.14     12.22 o
   3   2   6     1815.23     1883.36     27.32 o
   4   2   6     1493.00     1465.71     28.75 o
   5   2   6      597.28      589.45     15.81 o
   6   2   6      530.24      493.84     12.22 o
   7   2   6      165.07      173.24     12.22 o
   8   2   6       43.97       11.50     12.94 o
   9   2   6      179.19      242.97     31.63 o
  -9   3   6      163.53      212.06     20.85 o
  -8   3   6      178.15      175.40     15.10 o
  -7   3   6      332.53      335.70     14.38 o
  -6   3   6      497.22      444.24     12.94 o
  -5   3   6      809.55      798.63     14.38 o
  -4   3   6      372.08      346.48      7.19 o
  -3   3   6       15.78       18.69      2.88 o
  -2   3   6     1223.23     1232.09     16.53 o
  -1   3   6     4676.38     4937.71     57.51 o
   0   3   6     3165.05     3147.08     40.26 o
   1   3   6     4637.24     4888.11     51.04 o
   2   3   6     1230.26     1272.35     16.53 o
   3   3   6       18.79       16.53      4.31 o
   4   3   6      369.08      370.92     10.78 o
   5   3   6      792.52      769.88     18.69 o
   6   3   6      501.15      440.65     16.53 o
   7   3   6      331.24      357.26     14.38 o
   8   3   6      170.90      170.37     15.10 o
   9   3   6      162.12      258.78     30.91 o
  -8   4   6       82.92       68.29     14.38 o
  -7   4   6      194.83      243.69     15.10 o
  -6   4   6      210.08      201.28     12.22 o
  -5   4   6      770.25      717.40     19.41 o
  -4   4   6      556.62      529.07     13.66 o
  -3   4   6      299.82      286.10      7.19 o
  -2   4   6     4867.28     4956.40     58.23 o
  -1   4   6       26.28       32.35      3.59 o
   0   4   6        8.86       26.60      2.88 o
   1   4   6       26.06       45.29      3.59 o
   2   4   6     4883.71     4934.12     67.57 o
   3   4   6      292.26      304.07      7.91 o
   4   4   6      560.31      549.91     13.66 o
   5   4   6      781.57      751.91     22.28 o
   6   4   6      212.78      196.24     14.38 o
   7   4   6      197.76      245.12     12.94 o
   8   4   6       82.37       43.85     20.13 o
  -8   5   6      166.39      179.71     19.41 o
  -7   5   6       69.11      126.52     16.53 o
  -6   5   6      445.75      386.02     15.81 o
  -5   5   6      323.51      286.10     13.66 o
  -4   5   6      545.48      612.45     17.97 o
  -3   5   6      192.07      175.40      7.91 o
  -2   5   6     1910.46     1943.02     28.03 o
  -1   5   6     1563.51     1622.42     24.44 o
   0   5   6      354.16      380.27      8.63 o
   1   5   6     1560.09     1631.05     25.16 o
   2   5   6     1893.88     1921.46     29.47 o
   3   5   6      185.52      168.93      8.63 o
   4   5   6      543.39      562.13     19.41 o
   5   5   6      314.25      367.33     16.53 o
   6   5   6      443.93      463.65     25.16 o
   7   5   6       68.32       28.75     13.66 o
   8   5   6      161.05      163.90     23.72 o
  -7   6   6       16.22       33.07     15.10 o
  -6   6   6      141.81      202.71     14.38 o
  -5   6   6      187.06      214.93     18.69 o
  -4   6   6      110.26      102.79     10.06 o
  -3   6   6        4.75       23.72      6.47 o
  -2   6   6      222.27      214.21      7.91 o
  -1   6   6       91.26       87.70      5.75 o
   0   6   6     1789.89     1713.71     31.63 o
   1   6   6       84.51       76.20      7.91 o
   2   6   6      224.86      222.12     10.06 o
   3   6   6        4.61       -6.47      8.63 o
   4   6   6      123.03      127.23     10.78 o
   5   6   6      182.82      179.71     14.38 o
   6   6   6      138.48      169.65     19.41 o
   7   6   6       16.17      122.20     24.44 o
  -7   7   6      140.88      207.03     20.85 o
  -6   7   6       10.67       55.35     15.10 o
  -5   7   6      643.22      639.05     33.07 o
  -4   7   6      458.69      464.37     20.85 o
  -3   7   6      670.62      677.87     30.19 o
  -2   7   6      202.55      204.15     10.06 o
  -1   7   6      156.76      134.42      8.63 o
   0   7   6       48.51       43.85      8.63 o
   1   7   6      170.22      177.55     11.50 o
   2   7   6      204.45      214.93     11.50 o
   3   7   6      665.76      682.18     20.85 o
   4   7   6      442.68      424.83     15.81 o
   5   7   6      644.43      657.02     25.16 o
   6   7   6        9.95       -5.75     15.10 o
   7   7   6      139.51      191.21     20.13 o
  -6   8   6       48.10      153.11     20.85 o
  -5   8   6      167.86      202.71     23.00 o
  -4   8   6      550.33      489.53     28.75 o
  -3   8   6      302.16      360.14     18.69 o
  -2   8   6      145.51      143.77     15.10 o
  -1   8   6       25.78       61.10      8.63 o
   0   8   6      469.30      516.85     17.97 o
   1   8   6       29.04       42.41     12.22 o
   2   8   6      145.88      136.58     10.06 o
   3   8   6      309.60      338.57     23.72 o
   4   8   6      573.98      567.88     20.13 o
   5   8   6      165.65      207.74     20.85 o
   6   8   6       45.43       69.73     17.97 o
  -4   9   6        0.66        4.31     25.88 o
  -3   9   6     1096.77     1034.41     38.10 o
  -2   9   6       53.87      104.23     24.44 o
  -1   9   6      110.15      109.98     25.16 o
   0   9   6        6.30       -4.31     10.06 o
   1   9   6      107.64       93.45     13.66 o
   2   9   6       52.36       79.79     14.38 o
   3   9   6     1089.31      917.96     35.22 o
   4   9   6        0.70       19.41     15.10 o
  -2  10   6      100.29      299.04     33.79 o
  -1  10   6       29.07      255.19     34.50 o
   0  10   6      306.91      366.61     37.38 o
   1  10   6       28.04      127.95     19.41 o
   2  10   6      100.45      244.41     25.16 o
   1   0   7      190.68      160.30      4.31 o
   2   0   7      711.71      695.84     11.50 o
   3   0   7     3989.80     3730.06     51.04 o
   4   0   7     3883.52     4094.51     61.82 o
   5   0   7      199.63      156.71      7.19 o
   6   0   7      333.09      329.23     10.06 o
   7   0   7       26.76       36.66     10.78 o
   8   0   7       30.37       56.79     10.06 o
   9   0   7        0.89       79.79     19.41 o
  -9   1   7        4.97       33.07     14.38 o
  -8   1   7       46.44       34.50     12.22 o
  -7   1   7       78.42       81.23      8.63 o
  -6   1   7      132.65      131.55      9.34 o
  -5   1   7        9.64       26.60      6.47 o
  -4   1   7       86.98       63.26      3.59 o
  -3   1   7     1824.12     1860.36     20.85 o
  -2   1   7     1957.37     1901.33     21.57 o
  -1   1   7      113.41      158.86      4.31 o
   0   1   7     1324.28     1344.95     20.13 o
   1   1   7      115.57      161.02      5.75 o
   2   1   7     1995.76     1901.33     23.72 o
   3   1   7     1835.17     1876.89     29.47 o
   4   1   7       83.60       73.32      5.03 o
   5   1   7        8.81       15.81      7.19 o
   6   1   7      134.71      154.55      8.63 o
   7   1   7       81.09      103.51      8.63 o
   8   1   7       45.54       99.92     17.25 o
   9   1   7        4.95       10.78     15.81 o
  -9   2   7       81.35      109.98     17.25 o
  -8   2   7       65.74       92.73     12.22 o
  -7   2   7      918.07      871.23     23.00 o
  -6   2   7      111.71      132.27     11.50 o
  -5   2   7      103.43      119.33      5.75 o
  -4   2   7       41.11       65.41      4.31 o
  -3   2   7      248.03      263.10      5.03 o
  -2   2   7    10747.58    10738.03    120.77 o
  -1   2   7      178.67      174.68      4.31 o
   0   2   7      706.95      813.73     11.50 o
   1   2   7      163.68      150.24      3.59 o
   2   2   7    10697.79    10574.13    138.02 o
   3   2   7      237.54      265.97      6.47 o
   4   2   7       40.96       48.88      5.03 o
   5   2   7      105.18       82.67      7.91 o
   6   2   7      118.60      108.54      7.19 o
   7   2   7      929.38      974.03     28.03 o
   8   2   7       67.09       40.97     13.66 o
   9   2   7       81.46       94.17     23.00 o
  -9   3   7       11.06       56.79     12.94 o
  -8   3   7       89.66       82.67     13.66 o
  -7   3   7      151.38      141.61     12.94 o
  -6   3   7     1211.72     1104.86     23.00 o
  -5   3   7      106.68      104.95      7.91 o
  -4   3   7      305.59      351.51      6.47 o
  -3   3   7      420.28      453.59      7.19 o
  -2   3   7     3668.15     3841.48     42.41 o
  -1   3   7     4261.61     4522.22     53.19 o
   0   3   7       42.74       51.76      4.31 o
   1   3   7     4315.35     4614.23     51.76 o
   2   3   7     3736.03     3908.33     49.60 o
   3   3   7      440.27      490.25     10.78 o
   4   3   7      304.36      318.45     10.06 o
   5   3   7      109.88      102.08      8.63 o
   6   3   7     1221.14     1268.03     33.07 o
   7   3   7      161.36      216.37     20.85 o
   8   3   7       91.23      125.08     15.81 o
   9   3   7       11.16       43.13     20.13 o
  -8   4   7       60.93       14.38     14.38 o
  -7   4   7      120.23      144.49     14.38 o
  -6   4   7       28.84       17.25      9.34 o
  -5   4   7       27.98       63.98      9.34 o
  -4   4   7       97.67      117.17      6.47 o
  -3   4   7     1236.73     1229.22     17.25 o
  -2   4   7     4901.68     5054.16     58.94 o
  -1   4   7     1505.25     1552.69     20.13 o
   0   4   7      311.81      260.94      7.19 o
   1   4   7     1527.15     1609.48     27.32 o
   2   4   7     4927.87     5184.27     71.17 o
   3   4   7     1208.85     1214.84     21.57 o
   4   4   7       98.24      117.89      7.91 o
   5   4   7       26.75       51.04     10.78 o
   6   4   7       27.42       53.91     10.78 o
   7   4   7      114.23      127.95     12.22 o
   8   4   7       64.59       35.22     17.25 o
  -8   5   7      119.08      218.53     20.85 o
  -7   5   7      326.51      338.57     21.57 o
  -6   5   7       33.00       40.97     12.94 o
  -5   5   7      702.88      670.68     21.57 o
  -4   5   7       63.46       54.63      9.34 o
  -3   5   7        2.53        2.88      5.75 o
  -2   5   7     1777.53     1793.51     25.16 o
  -1   5   7     3607.69     3715.68     48.88 o
   0   5   7      596.77      644.80     12.22 o
   1   5   7     3604.17     3758.09     58.23 o
   2   5   7     1769.32     1753.25     27.32 o
   3   5   7        4.08       -4.31     10.06 o
   4   5   7       65.15       79.79     12.22 o
   5   5   7      706.98      654.14     26.60 o
   6   5   7       38.22       61.82     14.38 o
   7   5   7      325.55      292.57     22.28 o
   8   5   7      119.37      144.49     26.60 o
  -7   6   7      477.93      581.54     30.91 o
  -6   6   7      121.97      136.58     15.81 o
  -5   6   7      407.77      338.57     17.25 o
  -4   6   7       21.20       31.63      9.34 o
  -3   6   7     1296.80     1228.50     27.32 o
  -2   6   7      808.28      784.25     15.10 o
  -1   6   7      283.70      322.04     10.78 o
   0   6   7       17.86       -7.91      7.91 o
   1   6   7      281.91      299.76     10.78 o
   2   6   7      791.30      716.68     17.25 o
   3   6   7     1289.56     1352.14     34.50 o
   4   6   7       22.63        0.72      9.34 o
   5   6   7      400.74      489.53     20.13 o
   6   6   7      115.12      185.46     18.69 o
   7   6   7      467.79      374.52     25.16 o
  -7   7   7        0.12      -13.66     13.66 o
  -6   7   7      320.11      383.14     27.32 o
  -5   7   7       60.04      115.73     17.97 o
  -4   7   7      410.30      435.62     22.28 o
  -3   7   7      304.74      219.96     19.41 o
  -2   7   7      334.63      322.04     11.50 o
  -1   7   7      324.05      373.80     13.66 o
   0   7   7      836.93      808.69     18.69 o
   1   7   7      318.80      312.70     13.66 o
   2   7   7      323.28      333.54     14.38 o
   3   7   7      317.88      281.07     13.66 o
   4   7   7      406.15      450.71     19.41 o
   5   7   7       60.25       86.26     13.66 o
   6   7   7      326.51      393.92     26.60 o
   7   7   7        0.31       21.57     17.25 o
  -6   8   7       98.98       41.69     24.44 o
  -5   8   7      154.43      178.99     30.19 o
  -4   8   7        5.35       31.63     14.38 o
  -3   8   7      385.20      290.41     19.41 o
  -2   8   7      285.60      263.81     17.97 o
  -1   8   7      159.84      150.24     10.78 o
   0   8   7      446.71      399.67     16.53 o
   1   8   7      156.53      194.81     15.81 o
   2   8   7      279.03      296.88     13.66 o
   3   8   7      376.25      377.39     15.81 o
   4   8   7        5.93       28.03     10.06 o
   5   8   7      152.40      167.49     19.41 o
   6   8   7       99.11       87.70     18.69 o
  -4   9   7       25.18       69.73     23.72 o
  -3   9   7      433.53      368.76     22.28 o
  -2   9   7       38.48       28.75     15.10 o
  -1   9   7      282.20      285.38     24.44 o
   0   9   7      378.87      365.17     16.53 o
   1   9   7      287.87      258.78     17.97 o
   2   9   7       41.63       32.35     11.50 o
   3   9   7      440.59      417.65     19.41 o
   4   9   7       27.03       62.54     17.97 o
  -2  10   7       35.75      202.71     37.38 o
  -1  10   7       46.77       63.98     26.60 o
   0  10   7      133.34      217.81     30.91 o
   1  10   7       43.55       46.01     13.66 o
   2  10   7       31.95       14.38     16.53 o
   0   0   8      726.01      598.07     12.94 o
   1   0   8     2533.91     2702.84     30.91 o
   2   0   8     2124.80     2176.65     28.75 o
   3   0   8      226.43      204.15      5.75 o
   4   0   8      284.92      271.72      9.34 o
   5   0   8     1626.46     1677.05     28.75 o
   6   0   8      492.68      529.07     12.94 o
   7   0   8      486.95      476.59     15.10 o
   8   0   8       70.69       69.73     12.22 o
   9   0   8       18.37       71.17     20.13 o
  -9   1   8      129.33      182.59     21.57 o
  -8   1   8      130.28      176.12     12.22 o
  -7   1   8      205.80      233.62     10.78 o
  -6   1   8      656.60      584.42     17.97 o
  -5   1   8      356.62      351.51     15.81 o
  -4   1   8      774.17      723.87     12.22 o
  -3   1   8       55.48       73.32      2.88 o
  -2   1   8      841.01      905.02     12.22 o
  -1   1   8     1530.55     1471.47     20.13 o
   0   1   8     2141.60     2351.33     33.07 o
   1   1   8     1515.31     1425.46     21.57 o
   2   1   8      841.91      858.29     12.22 o
   3   1   8       53.75       80.51      6.47 o
   4   1   8      781.07      774.19     15.10 o
   5   1   8      371.64      355.11     11.50 o
   6   1   8      664.84      574.35     14.38 o
   7   1   8      206.06      211.34     10.78 o
   8   1   8      126.29      116.45     14.38 o
   9   1   8      126.86      177.55     21.57 o
  -9   2   8      316.62      278.19     23.00 o
  -8   2   8       63.97       44.57      9.34 o
  -7   2   8      232.54      217.09     14.38 o
  -6   2   8      618.10      715.96     19.41 o
  -5   2   8      367.46      405.43     10.78 o
  -4   2   8      822.05      792.16     11.50 o
  -3   2   8     1617.11     1716.59     19.41 o
  -2   2   8      211.49      219.25      5.03 o
  -1   2   8      177.52      162.46      5.03 o
   0   2   8     4808.51     4812.63     61.10 o
   1   2   8      174.44      170.37      5.03 o
   2   2   8      208.33      212.06      7.19 o
   3   2   8     1640.28     1714.43     25.16 o
   4   2   8      838.44      813.73     15.81 o
   5   2   8      371.48      376.67     12.94 o
   6   2   8      610.16      658.46     15.10 o
   7   2   8      231.69      162.46     14.38 o
   8   2   8       60.36       48.16     14.38 o
   9   2   8      315.33      240.09     30.91 o
  -9   3   8      139.47      235.78     16.53 o
  -8   3   8      231.29      317.01     20.13 o
  -7   3   8       37.54       40.26      9.34 o
  -6   3   8      338.50      356.54     12.22 o
  -5   3   8      329.58      352.23     11.50 o
  -4   3   8     1768.67     1700.78     20.13 o
  -3   3   8      422.45      439.21      7.19 o
  -2   3   8     2531.36     2607.95     30.19 o
  -1   3   8      920.73      974.03     13.66 o
   0   3   8      558.42      603.83     10.78 o
   1   3   8      903.52      932.34     12.94 o
   2   3   8     2517.78     2614.42     36.66 o
   3   3   8      436.27      478.03     10.78 o
   4   3   8     1765.32     1715.87     28.03 o
   5   3   8      309.23      288.25     11.50 o
   6   3   8      332.46      295.44     15.10 o
   7   3   8       37.52       70.45     10.78 o
   8   3   8      231.93      219.25     14.38 o
   9   3   8      140.26       95.61     26.60 o
  -8   4   8        0.93        8.63     12.94 o
  -7   4   8       53.16       88.42     12.94 o
  -6   4   8       78.00       75.48      8.63 o
  -5   4   8      385.53      388.89     12.22 o
  -4   4   8      459.95      395.36     14.38 o
  -3   4   8       81.22       84.10      4.31 o
  -2   4   8      150.83      166.05      5.75 o
  -1   4   8     1376.87     1283.85     17.25 o
   0   4   8       78.39       81.95      5.03 o
   1   4   8     1414.37     1320.51     23.72 o
   2   4   8      147.07      168.21      6.47 o
   3   4   8       75.94       69.73      4.31 o
   4   4   8      464.68      382.42     12.22 o
   5   4   8      373.39      403.99     17.25 o
   6   4   8       83.10      117.17     12.22 o
   7   4   8       52.90       47.44     12.94 o
   8   4   8        0.48       58.94     19.41 o
  -8   5   8       51.49       63.98     17.25 o
  -7   5   8       12.79       60.38     12.22 o
  -6   5   8      263.10      229.31     15.81 o
  -5   5   8        0.71       31.63     10.06 o
  -4   5   8       19.45        1.44      8.63 o
  -3   5   8      103.12       85.54      5.75 o
  -2   5   8       27.03       40.97      4.31 o
  -1   5   8      115.21      115.73      5.03 o
   0   5   8      831.75      735.37     16.53 o
   1   5   8      125.25      120.05      8.63 o
   2   5   8       28.30       34.50      6.47 o
   3   5   8      105.43      120.77      9.34 o
   4   5   8       20.85       39.54     14.38 o
   5   5   8        1.84      -10.06     10.06 o
   6   5   8      265.01      260.94     16.53 o
   7   5   8       13.19       15.81     12.94 o
   8   5   8       48.69      134.42     25.16 o
  -7   6   8      175.36      161.02     18.69 o
  -6   6   8      185.48      133.70     15.81 o
  -5   6   8      389.57      430.59     17.25 o
  -4   6   8      738.22      672.83     19.41 o
  -3   6   8      357.56      373.80     13.66 o
  -2   6   8      436.54      455.74     14.38 o
  -1   6   8      305.38      301.19     10.78 o
   0   6   8      897.98      928.74     19.41 o
   1   6   8      316.94      355.11     12.22 o
   2   6   8      436.22      423.40     13.66 o
   3   6   8      352.75      340.01     13.66 o
   4   6   8      757.30      759.09     23.72 o
   5   6   8      385.72      416.93     22.28 o
   6   6   8      178.12      244.41     20.13 o
   7   6   8      178.33      148.08     29.47 o
  -7   7   8      255.02      270.28     25.16 o
  -6   7   8       26.22      -10.06     17.25 o
  -5   7   8      460.30      485.94     26.60 o
  -4   7   8      206.82      207.74     17.25 o
  -3   7   8      792.53      756.22     26.60 o
  -2   7   8      459.72      480.18     17.25 o
  -1   7   8      156.05      145.21      9.34 o
   0   7   8      195.00      197.68     10.06 o
   1   7   8      167.34      148.08     10.78 o
   2   7   8      452.01      432.74     17.97 o
   3   7   8      777.71      797.19     22.28 o
   4   7   8      209.74      209.90     15.10 o
   5   7   8      451.51      480.18     20.85 o
   6   7   8       24.45       75.48     15.81 o
   7   7   8      258.31      252.31     21.57 o
  -6   8   8       22.97       92.01     28.75 o
  -5   8   8      207.36      287.54     38.10 o
  -4   8   8       58.75       35.94     12.94 o
  -3   8   8       59.33       65.41     15.81 o
  -2   8   8      150.99      153.11     21.57 o
  -1   8   8       99.17      122.20     10.06 o
   0   8   8      262.34      194.09     12.94 o
   1   8   8       99.67      143.05     13.66 o
   2   8   8      152.21       89.14     10.78 o
   3   8   8       55.52       58.23     10.78 o
   4   8   8       64.97       91.29     12.22 o
   5   8   8      212.35      211.34     20.13 o
   6   8   8       25.07       69.01     18.69 o
  -4   9   8      195.96      176.12     25.16 o
  -3   9   8       88.76       53.19     15.81 o
  -2   9   8       82.26      137.30     18.69 o
  -1   9   8        1.86        7.19     15.81 o
   0   9   8      135.43      117.17     12.94 o
   1   9   8        1.39       40.26     11.50 o
   2   9   8       79.82       65.41     13.66 o
   3   9   8       92.01       81.23     12.22 o
   4   9   8      198.35      237.94     34.50 o
  -2  10   8       59.57       54.63     21.57 o
  -1  10   8      256.00      357.98     25.88 o
   0  10   8      190.14      332.82     35.94 o
   1  10   8      253.99      234.34     17.97 o
   2  10   8       58.70       92.73     15.10 o
   1   0   9     1780.98     1687.12     21.57 o
   2   0   9       27.08       12.94      3.59 o
   3   0   9      727.00      653.43     12.94 o
   4   0   9       69.65       89.85      8.63 o
   5   0   9      381.73      365.17     10.78 o
   6   0   9        0.07       20.13      8.63 o
   7   0   9      318.75      341.45     17.25 o
   8   0   9      145.50      194.81     19.41 o
   9   0   9        0.04       21.57     17.25 o
  -9   1   9       33.25        0.00     19.41 o
  -8   1   9      389.51      424.83     15.81 o
  -7   1   9       31.52       43.13     15.10 o
  -6   1   9     1011.53      975.47     22.28 o
  -5   1   9      108.50      131.55      5.03 o
  -4   1   9      129.16      120.77      5.03 o
  -3   1   9      335.03      388.17      6.47 o
  -2   1   9     1650.33     1633.20     20.85 o
  -1   1   9     4471.11     4525.82     56.79 o
   0   1   9      945.84     1071.07     17.25 o
   1   1   9     4492.33     4505.69     61.10 o
   2   1   9     1614.74     1609.48     20.85 o
   3   1   9      358.92      396.80     15.10 o
   4   1   9      123.91      122.20      8.63 o
   5   1   9      104.63      135.86      8.63 o
   6   1   9     1005.55      907.18     18.69 o
   7   1   9       31.83       10.06      6.47 o
   8   1   9      378.73      428.43     20.85 o
   9   1   9       33.13       35.94     15.81 o
  -9   2   9       39.89       33.79     17.97 o
  -8   2   9      642.46      626.11     19.41 o
  -7   2   9       33.62        2.16     10.06 o
  -6   2   9      722.35      684.34     19.41 o
  -5   2   9       47.23       63.26      7.19 o
  -4   2   9     1249.96     1176.02     15.81 o
  -3   2   9     2292.84     2351.32     29.47 o
  -2   2   9     2567.18     2498.69     30.91 o
  -1   2   9      131.72      123.64      4.31 o
   0   2   9      629.38      611.73     11.50 o
   1   2   9      131.60      108.54      4.31 o
   2   2   9     2602.40     2431.83     42.41 o
   3   2   9     2334.14     2277.28     36.66 o
   4   2   9     1237.81     1193.99     19.41 o
   5   2   9       45.23       79.07      8.63 o
   6   2   9      745.18      672.12     15.81 o
   7   2   9       39.22       12.94      9.34 o
   8   2   9      648.05      544.16     25.88 o
   9   2   9       40.49        0.00     23.00 o
  -9   3   9       16.88       56.79     15.10 o
  -8   3   9      175.11      237.94     17.97 o
  -7   3   9       49.18       47.44      9.34 o
  -6   3   9      449.19      482.34     13.66 o
  -5   3   9      302.50      282.50     10.78 o
  -4   3   9      183.49      190.49      5.03 o
  -3   3   9      359.95      360.14      7.19 o
  -2   3   9     2224.78     2281.60     28.03 o
  -1   3   9      159.52      172.52      5.75 o
   0   3   9      129.17      121.48      5.75 o
   1   3   9      167.54      170.37      5.75 o
   2   3   9     2179.22     2184.55     30.91 o
   3   3   9      382.11      366.61      9.34 o
   4   3   9      189.87      211.34     10.78 o
   5   3   9      300.44      301.19     11.50 o
   6   3   9      440.71      450.71     22.28 o
   7   3   9       43.60       91.29     13.66 o
   8   3   9      182.62      166.05     13.66 o
  -8   4   9      225.99      284.66     22.28 o
  -7   4   9      250.93      240.81     12.22 o
  -6   4   9      210.46      203.43     10.78 o
  -5   4   9       46.94       39.54      7.19 o
  -4   4   9       26.99       36.66      7.19 o
  -3   4   9      492.53      482.34      8.63 o
  -2   4   9      471.44      465.09      7.91 o
  -1   4   9      332.63      345.76      7.19 o
   0   4   9      941.39      856.14     15.81 o
   1   4   9      342.75      334.26     10.06 o
   2   4   9      442.60      432.02      9.34 o
   3   4   9      497.16      492.41     10.06 o
   4   4   9       27.41       29.47      7.19 o
   5   4   9       46.82       48.88     12.22 o
   6   4   9      218.27      174.68     13.66 o
   7   4   9      248.13      277.47     20.13 o
   8   4   9      225.77      309.10     23.00 o
  -8   5   9       61.84       72.60     17.97 o
  -7   5   9      122.88      181.15     15.10 o
  -6   5   9      352.73      351.51     17.25 o
  -5   5   9      151.80      163.90     11.50 o
  -4   5   9      453.86      466.53     15.81 o
  -3   5   9      111.20      117.17      7.91 o
  -2   5   9      246.18      257.34      7.19 o
  -1   5   9      638.99      637.61     10.78 o
   0   5   9       30.77       40.26      6.47 o
   1   5   9      619.85      628.98     14.38 o
   2   5   9      228.68      239.37     10.78 o
   3   5   9      109.26      138.74     12.94 o
   4   5   9      450.41      449.27     17.97 o
   5   5   9      149.42      117.17     12.22 o
   6   5   9      355.47      330.67     17.25 o
   7   5   9      118.52      120.77     22.28 o
   8   5   9       63.39      112.86     20.13 o
  -7   6   9      218.24      142.33     14.38 o
  -6   6   9       57.45       46.72     11.50 o
  -5   6   9       21.50       14.38     12.22 o
  -4   6   9      561.39      526.19     17.25 o
  -3   6   9      572.29      593.04     17.25 o
  -2   6   9     2155.98     2042.22     36.66 o
  -1   6   9      121.18      110.70      8.63 o
   0   6   9      288.88      264.53     10.06 o
   1   6   9      113.66      126.52      7.91 o
   2   6   9     2166.45     2099.73     41.69 o
   3   6   9      595.39      594.48     17.97 o
   4   6   9      556.08      486.65     20.13 o
   5   6   9       20.68       37.38     10.78 o
   6   6   9       52.19       81.23     12.22 o
   7   6   9      216.76      267.41     31.63 o
  -7   7   9      345.13      373.80     33.79 o
  -6   7   9      370.06      340.01     25.16 o
  -5   7   9      189.92       86.26     18.69 o
  -4   7   9      227.34      298.32     24.44 o
  -3   7   9      289.06      240.09     16.53 o
  -2   7   9     1610.14     1446.31     33.07 o
  -1   7   9      211.91      191.93     10.06 o
   0   7   9     1006.80     1007.81     22.28 o
   1   7   9      200.73      204.15     11.50 o
   2   7   9     1620.48     1516.03     33.07 o
   3   7   9      274.52      265.97     14.38 o
   4   7   9      225.86      231.47     16.53 o
   5   7   9      187.95      222.12     27.32 o
   6   7   9      377.17      378.83     23.72 o
   7   7   9      342.97      354.39     23.72 o
  -6   8   9       59.10       94.89     20.13 o
  -5   8   9       17.83       48.88     23.72 o
  -4   8   9       13.44       20.85     18.69 o
  -3   8   9       69.02      109.26     15.10 o
  -2   8   9      472.87      400.39     20.13 o
  -1   8   9       72.03       94.89     13.66 o
   0   8   9      352.07      361.58     15.81 o
   1   8   9       67.26      142.33     14.38 o
   2   8   9      470.50      452.87     16.53 o
   3   8   9       67.55       99.20     12.22 o
   4   8   9       12.25       37.38     13.66 o
   5   8   9       16.49      -19.41     19.41 o
   6   8   9       57.36       86.26     17.25 o
  -4   9   9        2.86       50.32     30.91 o
  -3   9   9       70.92       92.01     16.53 o
  -2   9   9      199.73      156.71     20.85 o
  -1   9   9       91.88       75.48     16.53 o
   0   9   9       30.32       50.32     15.81 o
   1   9   9       88.32      139.45     19.41 o
   2   9   9      198.78      148.08     15.10 o
   3   9   9       75.20       80.51     12.22 o
   4   9   9        2.28        2.16     25.88 o
  -2  10   9      133.25      163.90     22.28 o
  -1  10   9       93.37      107.11     27.32 o
   0  10   9       25.09       74.76     23.00 o
   1  10   9       91.58      162.46     21.57 o
   2  10   9      131.72      232.19     17.97 o
   0   0  10     5581.28     5527.16     91.29 o
   1   0  10    12184.54    12438.80    141.61 o
   2   0  10      652.62      629.70     10.06 o
   3   0  10     1688.75     1574.26     28.75 o
   4   0  10       63.43       69.01      5.75 o
   5   0  10      712.10      697.99     15.81 o
   6   0  10        0.19        2.88      5.75 o
   7   0  10      615.10      640.49     20.13 o
   8   0  10      227.81      195.52     18.69 o
   9   0  10       29.06       94.89     21.57 o
  -9   1  10       56.37       32.35     18.69 o
  -8   1  10       93.73      107.83     14.38 o
  -7   1  10      178.13      163.90     17.97 o
  -6   1  10      704.14      642.64     18.69 o
  -5   1  10      524.43      471.56     10.78 o
  -4   1  10      211.10      186.18      7.19 o
  -3   1  10      942.71     1028.66     14.38 o
  -2   1  10      593.39      618.92      8.63 o
  -1   1  10     1062.14     1093.36     16.53 o
   0   1  10     2454.51     2565.54     36.66 o
   1   1  10     1076.64     1025.07     16.53 o
   2   1  10      591.02      641.92     12.22 o
   3   1  10      957.99     1101.98     22.28 o
   4   1  10      201.26      161.02      8.63 o
   5   1  10      539.54      517.56     16.53 o
   6   1  10      692.36      659.89     16.53 o
   7   1  10      178.01      188.34      9.34 o
   8   1  10       99.78      199.12     22.28 o
   9   1  10       56.85       69.73     17.97 o
  -9   2  10       33.65       68.29     19.41 o
  -8   2  10      221.18      198.40     12.94 o
  -7   2  10       93.40       96.32     10.78 o
  -6   2  10      372.46      342.89     12.22 o
  -5   2  10        6.19       23.72      5.75 o
  -4   2  10     1581.21     1579.29     19.41 o
  -3   2  10     1195.40     1259.41     17.25 o
  -2   2  10      858.42      865.48     13.66 o
  -1   2  10      640.71      620.36     10.78 o
   0   2  10      370.01      393.21      8.63 o
   1   2  10      667.54      653.43     10.78 o
   2   2  10      850.91      879.86     17.97 o
   3   2  10     1189.48     1265.16     22.28 o
   4   2  10     1562.90     1475.78     25.88 o
   5   2  10        8.25       28.75      7.91 o
   6   2  10      370.72      320.60     13.66 o
   7   2  10       94.17      187.62     13.66 o
   8   2  10      224.69      259.50     21.57 o
   9   2  10       29.73       -2.16     14.38 o
  -9   3  10      125.63       70.45     12.22 o
  -8   3  10      279.88      282.50     20.85 o
  -7   3  10      381.69      444.96     20.13 o
  -6   3  10      164.60      184.74     10.06 o
  -5   3  10      408.42      408.30     12.22 o
  -4   3  10     1365.18     1322.67     18.69 o
  -3   3  10       52.17       58.94      5.03 o
  -2   3  10     1497.60     1553.41     20.13 o
  -1   3  10      496.35      498.16      8.63 o
   0   3  10     4010.63     3899.71     51.76 o
   1   3  10      498.46      497.44     11.50 o
   2   3  10     1492.84     1541.91     23.00 o
   3   3  10       51.23       35.94      5.75 o
   4   3  10     1385.45     1380.17     28.03 o
   5   3  10      426.68      414.77     13.66 o
   6   3  10      162.67      135.86     12.22 o
   7   3  10      384.68      357.26     17.25 o
   8   3  10      286.85      243.69     22.28 o
   9   3  10      126.67       99.92     26.60 o
  -8   4  10      159.16      176.83     17.25 o
  -7   4  10      433.30      409.74     15.10 o
  -6   4  10       85.62       79.79      9.34 o
  -5   4  10      345.69      342.17     12.22 o
  -4   4  10      611.73      559.98     14.38 o
  -3   4  10      741.73      713.81     12.22 o
  -2   4  10      173.31      185.46      5.03 o
  -1   4  10      298.81      234.34      6.47 o
   0   4  10     2420.36     2386.55     38.82 o
   1   4  10      296.87      244.41      8.63 o
   2   4  10      170.77      201.28      7.91 o
   3   4  10      728.49      706.62     14.38 o
   4   4  10      604.73      547.04     15.81 o
   5   4  10      367.87      385.30     16.53 o
   6   4  10       85.95       93.45     13.66 o
   7   4  10      432.26      367.33     18.69 o
   8   4  10      159.12       82.67     16.53 o
  -8   5  10        1.13       15.10     15.10 o
  -7   5  10       42.40       62.54     15.10 o
  -6   5  10      108.42      103.51     12.22 o
  -5   5  10      403.45      375.23     15.10 o
  -4   5  10      598.89      541.29     16.53 o
  -3   5  10      538.05      531.94     14.38 o
  -2   5  10       10.29       17.97      4.31 o
  -1   5  10     1362.02     1503.09     25.16 o
   0   5  10      110.77       81.95      7.19 o
   1   5  10     1356.70     1472.18     27.32 o
   2   5  10       10.27       23.72      6.47 o
   3   5  10      549.12      577.95     19.41 o
   4   5  10      607.15      566.45     25.16 o
   5   5  10      411.41      447.12     23.00 o
   6   5  10      104.36      122.20     14.38 o
   7   5  10       42.45      111.42     23.00 o
   8   5  10        1.69       33.79     15.81 o
  -7   6  10      112.56       79.07     12.94 o
  -6   6  10       74.39       83.39     12.94 o
  -5   6  10       42.30       53.91     10.78 o
  -4   6  10       20.51       -8.63      8.63 o
  -3   6  10      556.74      518.28     22.28 o
  -2   6  10      691.96      588.73     16.53 o
  -1   6  10      559.23      600.95     15.81 o
   0   6  10     1160.14     1073.95     22.28 o
   1   6  10      584.66      622.52     15.81 o
   2   6  10      687.44      659.89     18.69 o
   3   6  10      560.08      482.34     20.13 o
   4   6  10       17.23        9.34     10.06 o
   5   6  10       41.45       60.38     13.66 o
   6   6  10       75.92      117.89     17.97 o
   7   6  10      114.84       97.76     15.10 o
  -6   7  10       30.46       71.17     20.13 o
  -5   7  10      226.61      264.53     25.16 o
  -4   7  10      206.56      167.49     22.28 o
  -3   7  10      357.41      351.51     16.53 o
  -2   7  10       92.54       89.85     11.50 o
  -1   7  10      262.24      222.12     10.06 o
   0   7  10     2779.43     2688.46     46.72 o
   1   7  10      273.93      286.10     14.38 o
   2   7  10       92.61      132.99     10.78 o
   3   7  10      349.01      360.86     17.97 o
   4   7  10      210.39      189.77     14.38 o
   5   7  10      218.49      196.24     13.66 o
   6   7  10       29.38       63.98     17.25 o
  -5   8  10      133.78      166.05     21.57 o
  -4   8  10      251.25      286.82     20.13 o
  -3   8  10      314.85      340.01     19.41 o
  -2   8  10       70.99      110.70     14.38 o
  -1   8  10      429.88      398.96     15.81 o
   0   8  10      887.02      899.27     23.72 o
   1   8  10      448.68      475.15     20.13 o
   2   8  10       72.08      103.51     13.66 o
   3   8  10      305.75      324.20     15.10 o
   4   8  10      249.56      183.30     15.10 o
   5   8  10      136.00      122.92     19.41 o
   6   8  10        8.30       74.76     25.16 o
  -4   9  10       44.53       31.63     17.97 o
  -3   9  10       53.66       77.63     15.81 o
  -2   9  10       53.17       73.32     16.53 o
  -1   9  10       24.40       15.81     15.81 o
   0   9  10      780.84      653.43     30.91 o
   1   9  10       21.50       13.66     12.94 o
   2   9  10       51.01       20.85     12.22 o
   3   9  10       50.58      -23.00     23.00 o
   4   9  10       49.04       79.79     30.19 o
  -2  10  10       19.16      -16.53     17.97 o
  -1  10  10      206.96      317.01     36.66 o
   0  10  10        0.32       28.75     23.00 o
   1  10  10      212.23      269.56     25.16 o
   2  10  10       20.27       60.38     14.38 o
   1   0  11      180.85      176.12      5.75 o
   2   0  11      130.04      135.86      5.03 o
   3   0  11     4460.43     4370.55     73.32 o
   4   0  11      548.61      508.22     12.94 o
   5   0  11       88.48      120.05      7.91 o
   6   0  11     1071.93     1130.02     23.72 o
   7   0  11     1345.92     1188.96     30.91 o
   8   0  11      215.35      304.07     28.75 o
   9   0  11      137.18      129.39     21.57 o
  -9   1  11       28.96       30.19     17.97 o
  -8   1  11       18.11       47.44     10.78 o
  -7   1  11      556.56      600.95     20.13 o
  -6   1  11      501.78      517.56     18.69 o
  -5   1  11      101.06       81.95      5.03 o
  -4   1  11      496.17      508.94     11.50 o
  -3   1  11     4583.12     4605.61     58.23 o
  -2   1  11       10.24       10.78      2.88 o
  -1   1  11     1227.54     1115.64     16.53 o
   0   1  11     1433.64     1372.98     17.97 o
   1   1  11     1267.22     1130.73     17.97 o
   2   1  11       11.96       -7.91      7.91 o
   3   1  11     4584.76     4571.82     68.29 o
   4   1  11      489.54      564.29     16.53 o
   5   1  11      101.50      107.83      9.34 o
   6   1  11      493.17      498.87     14.38 o
   7   1  11      540.19      501.75     13.66 o
   8   1  11       17.09      -16.53     16.53 o
   9   1  11       29.15       35.94     17.97 o
  -9   2  11       87.10      181.15     25.16 o
  -8   2  11       39.36       77.63     11.50 o
  -7   2  11       31.56       64.70     10.06 o
  -6   2  11      674.40      685.05     16.53 o
  -5   2  11      783.92      756.94     17.97 o
  -4   2  11      790.26      777.07     10.78 o
  -3   2  11      747.94      777.78     12.94 o
  -2   2  11     3614.01     3625.11     46.72 o
  -1   2  11      378.44      402.55      7.91 o
   0   2  11       37.49       53.19      5.03 o
   1   2  11      384.66      458.62     10.06 o
   2   2  11     3550.63     3505.06     59.66 o
   3   2  11      741.64      715.96     15.10 o
   4   2  11      789.87      846.79     19.41 o
   5   2  11      786.16      777.78     20.13 o
   6   2  11      674.80      679.30     18.69 o
   7   2  11       31.90       61.10     10.78 o
   8   2  11       42.28       29.47     15.81 o
   9   2  11       88.04       88.42     17.97 o
  -9   3  11      130.03      189.05     17.97 o
  -8   3  11       51.96       68.29     14.38 o
  -7   3  11      125.52      130.11     16.53 o
  -6   3  11      449.65      439.21     13.66 o
  -5   3  11     1271.11     1155.18     23.72 o
  -4   3  11       52.83       64.70      5.03 o
  -3   3  11       35.66       29.47      4.31 o
  -2   3  11      360.34      302.63      7.91 o
  -1   3  11     1010.14     1023.63     15.10 o
   0   3  11      435.52      452.15      8.63 o
   1   3  11      976.65      992.00     18.69 o
   2   3  11      363.36      272.44      8.63 o
   3   3  11       36.35       35.94      4.31 o
   4   3  11       51.57       77.63     10.78 o
   5   3  11     1254.41     1189.68     25.88 o
   6   3  11      444.96      463.65     17.97 o
   7   3  11      117.65       94.17     12.22 o
   8   3  11       49.05       76.92     12.22 o
   9   3  11      130.52      105.67     32.35 o
  -8   4  11      375.93      395.36     20.13 o
  -7   4  11      108.83       94.89     10.06 o
  -6   4  11     1230.64     1180.34     25.88 o
  -5   4  11      467.47      469.40     15.81 o
  -4   4  11      628.39      593.76     14.38 o
  -3   4  11      461.99      456.46      8.63 o
  -2   4  11      267.60      253.75      6.47 o
  -1   4  11     2023.01     2076.01     31.63 o
   0   4  11       61.42       33.07      9.34 o
   1   4  11     2047.78     2094.70     30.91 o
   2   4  11      261.22      240.81      7.19 o
   3   4  11      474.22      451.43     11.50 o
   4   4  11      617.48      565.01     17.25 o
   5   4  11      471.02      473.72     17.97 o
   6   4  11     1228.47     1293.19     34.50 o
   7   4  11      110.60       76.92     15.81 o
   8   4  11      378.63      346.48     22.28 o
  -8   5  11       34.03       37.38     13.66 o
  -7   5  11      437.02      431.30     20.85 o
  -6   5  11       45.66       35.22     10.78 o
  -5   5  11      433.76      397.52     17.25 o
  -4   5  11       76.50      110.70     10.06 o
  -3   5  11      221.92      208.46      9.34 o
  -2   5  11      151.94      147.36      5.03 o
  -1   5  11      128.62      145.21      7.91 o
   0   5  11      138.87      127.95      7.91 o
   1   5  11      128.96      162.46      8.63 o
   2   5  11      141.39      128.67      8.63 o
   3   5  11      230.20      201.28     10.06 o
   4   5  11       73.26      100.64     12.22 o
   5   5  11      434.05      332.10     17.25 o
   6   5  11       44.73       65.41     14.38 o
   7   5  11      444.87      525.47     30.91 o
   8   5  11       32.84       40.26     16.53 o
  -7   6  11       10.16       22.28     17.25 o
  -6   6  11      126.00       88.42     22.28 o
  -5   6  11        3.01       -7.19     15.10 o
  -4   6  11      495.80      509.66     21.57 o
  -3   6  11      159.21      173.96     13.66 o
  -2   6  11      282.70      222.12     12.94 o
  -1   6  11       21.60       42.41      7.91 o
   0   6  11       51.12       35.22      7.91 o
   1   6  11       23.86       54.63      7.91 o
   2   6  11      296.01      302.63     15.81 o
   3   6  11      161.26      129.39     12.94 o
   4   6  11      493.28      445.68     18.69 o
   5   6  11        3.37       42.41     15.81 o
   6   6  11      132.44       74.04     23.00 o
   7   6  11       11.94      -13.66     13.66 o
  -6   7  11       12.76       53.19     17.97 o
  -5   7  11       52.64       21.57     15.10 o
  -4   7  11      106.01       89.14     14.38 o
  -3   7  11      169.56      107.83     12.94 o
  -2   7  11       12.69       47.44     10.06 o
  -1   7  11      320.78      346.48     12.94 o
   0   7  11        1.26       -1.44      7.19 o
   1   7  11      315.05      357.26     16.53 o
   2   7  11       15.20       28.03     11.50 o
   3   7  11      171.47      221.40     15.81 o
   4   7  11      102.96      135.14     13.66 o
   5   7  11       55.16       43.85     12.22 o
   6   7  11       14.64       13.66     16.53 o
  -5   8  11      205.45      345.04     28.75 o
  -4   8  11      394.91      434.18     42.41 o
  -3   8  11       10.44       44.57     19.41 o
  -2   8  11      631.79      596.64     23.72 o
  -1   8  11        4.38       86.26     24.44 o
   0   8  11       24.33       44.57     10.06 o
   1   8  11        3.94       60.38     12.22 o
   2   8  11      636.78      636.17     20.13 o
   3   8  11        8.77        8.63     12.94 o
   4   8  11      392.66      348.64     20.13 o
   5   8  11      205.14      232.19     35.22 o
  -4   9  11      151.32      135.14     21.57 o
  -3   9  11      101.24      172.52     17.25 o
  -2   9  11       14.26       63.98     17.97 o
  -1   9  11       14.71      103.51     19.41 o
   0   9  11       32.99       48.88     18.69 o
   1   9  11       13.58       26.60     12.94 o
   2   9  11       16.43       97.76     15.10 o
   3   9  11       97.48       50.32     26.60 o
   4   9  11      155.29      209.18     36.66 o
  -2  10  11       67.08       54.63     17.97 o
  -1  10  11       13.20      -17.25     29.47 o
   0  10  11      129.64      130.11     26.60 o
   1  10  11       11.95       35.22     19.41 o
   2  10  11       67.74      135.14     20.13 o
   0   0  12       44.22       -2.88      6.47 o
   1   0  12     3636.47     3892.52     46.72 o
   2   0  12      472.03      391.05      7.91 o
   3   0  12      218.27      159.58      7.19 o
   4   0  12      341.12      311.98     10.06 o
   5   0  12     1327.51     1323.38     40.26 o
   6   0  12      875.28      799.35     19.41 o
   7   0  12        8.19       48.88     15.81 o
   8   0  12       40.26       14.38     21.57 o
   9   0  12        4.30       65.41     18.69 o
  -9   1  12      109.71      167.49     29.47 o
  -8   1  12       73.50      122.20     26.60 o
  -7   1  12      132.53      112.86     11.50 o
  -6   1  12       48.18       87.70     10.06 o
  -5   1  12      374.34      372.36     10.06 o
  -4   1  12      511.56      493.84     11.50 o
  -3   1  12     1791.05     1847.42     27.32 o
  -2   1  12     2060.01     2009.16     23.72 o
  -1   1  12      528.27      516.85      9.34 o
   0   1  12     4378.71     4439.55     52.48 o
   1   1  12      512.76      545.60     10.78 o
   2   1  12     2078.37     2063.79     36.66 o
   3   1  12     1785.81     1794.94     28.75 o
   4   1  12      493.85      429.15     12.94 o
   5   1  12      380.95      400.39     12.94 o
   6   1  12       45.31       42.41      7.19 o
   7   1  12      133.05      158.86      8.63 o
   8   1  12       72.48      125.08     25.16 o
   9   1  12      113.59      110.70     20.85 o
  -9   2  12       54.66       36.66     25.16 o
  -8   2  12      185.92      214.93     18.69 o
  -7   2  12       83.57       62.54     10.78 o
  -6   2  12       11.01       25.88      7.91 o
  -5   2  12       25.17       20.13      7.19 o
  -4   2  12       42.08       52.48      6.47 o
  -3   2  12      284.64      289.69      7.91 o
  -2   2  12      229.29      265.25      8.63 o
  -1   2  12      914.90      911.49     14.38 o
   0   2  12      252.68      283.22     10.06 o
   1   2  12      898.26      847.51     13.66 o
   2   2  12      229.80      291.13     12.22 o
   3   2  12      284.90      271.00      8.63 o
   4   2  12       39.36       67.57      8.63 o
   5   2  12       30.20       39.54      7.91 o
   6   2  12       11.16       18.69      7.91 o
   7   2  12       83.95       97.76     14.38 o
   8   2  12      180.80      244.41     20.85 o
   9   2  12       48.06       55.35     19.41 o
  -8   3  12       82.19      101.36     12.94 o
  -7   3  12       10.26       16.53      7.91 o
  -6   3  12      182.20      166.77     10.06 o
  -5   3  12      159.13      138.02      8.63 o
  -4   3  12      784.22      743.28     13.66 o
  -3   3  12      780.54      785.69     13.66 o
  -2   3  12      491.51      501.03      9.34 o
  -1   3  12      555.23      570.76     10.06 o
   0   3  12     1112.64     1036.57     17.25 o
   1   3  12      548.84      610.29     13.66 o
   2   3  12      491.38      526.91     12.22 o
   3   3  12      790.98      809.41     15.10 o
   4   3  12      792.21      740.40     18.69 o
   5   3  12      154.78      169.65     10.06 o
   6   3  12      175.38      176.83     15.81 o
   7   3  12       10.12       72.60     15.10 o
   8   3  12       88.92      108.54     12.94 o
  -8   4  12      181.28      232.90     19.41 o
  -7   4  12       51.04      100.64     10.78 o
  -6   4  12      315.53      291.85     12.94 o
  -5   4  12       83.97       94.89      8.63 o
  -4   4  12      148.80      148.80      7.91 o
  -3   4  12      452.32      402.55      7.91 o
  -2   4  12      516.49      500.31     11.50 o
  -1   4  12     2008.81     1869.70     31.63 o
   0   4  12       11.84       23.72      7.19 o
   1   4  12     2039.10     1953.81     29.47 o
   2   4  12      523.46      480.90     10.06 o
   3   4  12      457.87      444.96     10.78 o
   4   4  12      145.01      162.46     10.06 o
   5   4  12       82.45       76.20     12.22 o
   6   4  12      315.02      305.51     17.97 o
   7   4  12       50.52       70.45     12.94 o
   8   4  12      184.20      166.77     17.97 o
  -8   5  12      116.55      151.68     25.16 o
  -7   5  12       31.63       84.82     14.38 o
  -6   5  12      554.96      570.04     22.28 o
  -5   5  12      125.55      163.18     11.50 o
  -4   5  12      204.81      222.84     12.22 o
  -3   5  12       89.76       86.98     10.78 o
  -2   5  12       31.01       46.01      6.47 o
  -1   5  12      945.09      972.59     20.13 o
   0   5  12     1330.82     1348.54     28.75 o
   1   5  12      940.08      913.65     21.57 o
   2   5  12       30.31        5.03      9.34 o
   3   5  12       87.87       84.10      8.63 o
   4   5  12      192.26      166.77     14.38 o
   5   5  12      128.05      145.92     14.38 o
   6   5  12      545.68      544.16     20.13 o
   7   5  12       31.66       38.10     12.94 o
   8   5  12      122.85      118.61     17.97 o
  -7   6  12       41.22       59.66     16.53 o
  -6   6  12       23.36      -13.66     13.66 o
  -5   6  12       31.66       38.82     13.66 o
  -4   6  12      135.20      107.11     13.66 o
  -3   6  12      378.03      416.93     18.69 o
  -2   6  12       54.02       20.13     12.22 o
  -1   6  12      717.74      662.77     16.53 o
   0   6  12      912.87      972.59     20.85 o
   1   6  12      690.01      678.58     17.25 o
   2   6  12       51.57       88.42     13.66 o
   3   6  12      387.90      420.52     33.07 o
   4   6  12      130.25      128.67     13.66 o
   5   6  12       38.20       45.29     15.10 o
   6   6  12       22.64       23.00     10.78 o
   7   6  12       40.22       62.54     16.53 o
  -6   7  12      202.87      167.49     28.03 o
  -5   7  12      180.16      193.37     20.13 o
  -4   7  12      297.09      304.07     20.13 o
  -3   7  12       31.93       50.32     13.66 o
  -2   7  12       63.55       84.10     10.78 o
  -1   7  12      290.73      332.82     17.25 o
   0   7  12     1106.83      997.75     22.28 o
   1   7  12      286.83      237.22     12.22 o
   2   7  12       62.10       56.79     17.25 o
   3   7  12       31.07       22.28     12.22 o
   4   7  12      299.94      249.44     16.53 o
   5   7  12      184.07      116.45     29.47 o
   6   7  12      205.25      201.99     20.85 o
  -5   8  12        7.79      -23.72     23.72 o
  -4   8  12        9.61       15.10     17.97 o
  -3   8  12      713.11      650.55     33.07 o
  -2   8  12      117.80      117.89     14.38 o
  -1   8  12      131.54      144.49     18.69 o
   0   8  12      522.63      490.25     17.97 o
   1   8  12      126.26       90.57     17.97 o
   2   8  12      117.16      143.05     15.81 o
   3   8  12      719.88      695.12     25.88 o
   4   8  12       10.20        7.91     12.94 o
   5   8  12        6.20       -4.31     29.47 o
  -4   9  12      259.91      217.81     25.16 o
  -3   9  12      167.76      218.53     24.44 o
  -2   9  12      196.15      212.78     23.72 o
  -1   9  12      169.49      245.12     24.44 o
   0   9  12      129.22      109.26     19.41 o
   1   9  12      173.07      166.77     15.81 o
   2   9  12      196.14      319.88     26.60 o
   3   9  12      164.83      152.39     20.13 o
   4   9  12      248.42      310.54     39.54 o
  -1  10  12      179.17      130.83     31.63 o
   0  10  12       24.02      109.98     28.75 o
   1  10  12      183.07      314.85     27.32 o
   1   0  13     7663.10     7611.08     89.14 o
   2   0  13     1659.96     1677.05     25.88 o
   3   0  13       14.04       12.94      7.19 o
   4   0  13     1783.41     1754.69     32.35 o
   5   0  13      286.70      214.93     10.78 o
   6   0  13      274.90      230.75     10.06 o
   7   0  13      172.35      169.65     12.22 o
   8   0  13       56.80       27.32     12.94 o
   9   0  13        0.74       -0.72     15.10 o
  -9   1  13       11.30       -7.91     23.72 o
  -8   1  13       14.87       24.44     11.50 o
  -7   1  13      606.02      594.48     22.28 o
  -6   1  13      573.21      513.97     18.69 o
  -5   1  13       36.21       32.35      5.75 o
  -4   1  13      537.92      541.29     13.66 o
  -3   1  13      684.06      631.14     11.50 o
  -2   1  13      408.47      437.77      8.63 o
  -1   1  13     1063.38      886.33     15.10 o
   0   1  13     4837.99     4692.59     56.07 o
   1   1  13     1097.05      914.36     18.69 o
   2   1  13      416.58      452.15     10.06 o
   3   1  13      683.40      637.61     12.22 o
   4   1  13      545.58      595.20     15.81 o
   5   1  13       33.76       18.69      7.91 o
   6   1  13      579.10      460.06     15.81 o
   7   1  13      602.09      593.04     15.10 o
   8   1  13       15.01       37.38     17.97 o
   9   1  13       11.30      -26.60     26.60 o
  -9   2  13        7.74       42.41     22.28 o
  -8   2  13      119.12      176.83     17.25 o
  -7   2  13      509.53      468.68     20.85 o
  -6   2  13      255.15      334.26     15.81 o
  -5   2  13      519.08      485.94     15.10 o
  -4   2  13       38.34       33.07      6.47 o
  -3   2  13     1026.04     1073.23     18.69 o
  -2   2  13      900.69      979.78     15.81 o
  -1   2  13     1128.16     1048.07     17.97 o
   0   2  13     6533.45     7298.38    108.54 o
   1   2  13     1127.09     1098.39     20.13 o
   2   2  13      852.98      907.89     19.41 o
   3   2  13     1027.35      982.65     18.69 o
   4   2  13       35.39       10.78      7.91 o
   5   2  13      520.13      537.69     16.53 o
   6   2  13      252.08      300.48     12.94 o
   7   2  13      515.95      469.40     19.41 o
   8   2  13      122.73      271.72     33.79 o
   9   2  13        8.02        3.59     17.97 o
  -8   3  13      155.80      133.70     16.53 o
  -7   3  13      807.04      747.59     19.41 o
  -6   3  13       52.63       63.98      8.63 o
  -5   3  13      389.69      350.07     12.94 o
  -4   3  13       17.55       23.00      5.75 o
  -3   3  13     1774.22     1623.14     25.88 o
  -2   3  13      561.94      570.04     10.78 o
  -1   3  13       41.58       14.38      3.59 o
   0   3  13      310.72      281.79      7.91 o
   1   3  13       37.14       40.97      6.47 o
   2   3  13      575.94      593.76     12.94 o
   3   3  13     1794.72     1672.02     25.88 o
   4   3  13       18.90        8.63      8.63 o
   5   3  13      389.69      388.17     13.66 o
   6   3  13       52.68       81.23     15.10 o
   7   3  13      779.56      787.85     25.16 o
   8   3  13      154.96      186.90     15.81 o
  -8   4  13        1.98      -13.66     13.66 o
  -7   4  13       40.51       68.29      9.34 o
  -6   4  13      302.38      237.22     11.50 o
  -5   4  13      200.31      199.12      9.34 o
  -4   4  13      236.10      199.12      9.34 o
  -3   4  13      153.10      129.39      5.75 o
  -2   4  13      929.52      874.83     18.69 o
  -1   4  13      149.97      130.11      9.34 o
   0   4  13      391.55      384.58     11.50 o
   1   4  13      149.18      164.61      5.75 o
   2   4  13      928.08      923.71     15.81 o
   3   4  13      147.83      129.39      6.47 o
   4   4  13      232.20      134.42     15.10 o
   5   4  13      200.18      169.65     14.38 o
   6   4  13      318.16      341.45     17.97 o
   7   4  13       42.02       54.63     12.22 o
   8   4  13        1.15       30.19     12.22 o
  -8   5  13       16.62       37.38     16.53 o
  -7   5  13       47.73       54.63     13.66 o
  -6   5  13       47.76       86.98     14.38 o
  -5   5  13       88.48       61.82     10.78 o
  -4   5  13       75.74       48.88      9.34 o
  -3   5  13      156.66      144.49      8.63 o
  -2   5  13      136.21      133.70     10.06 o
  -1   5  13      945.51      919.40     23.00 o
   0   5  13       11.79       30.91      8.63 o
   1   5  13      970.52      912.93     22.28 o
   2   5  13      141.34      138.02      7.91 o
   3   5  13      167.32      145.21     10.06 o
   4   5  13       73.40       51.76     12.22 o
   5   5  13       91.18      111.42     15.81 o
   6   5  13       49.82       55.35     13.66 o
   7   5  13       49.83       83.39     13.66 o
   8   5  13       17.29       38.10     15.10 o
  -7   6  13      158.59      183.30     23.00 o
  -6   6  13      191.68      194.09     23.00 o
  -5   6  13       51.23       48.88     13.66 o
  -4   6  13      437.04      421.24     21.57 o
  -3   6  13      719.09      625.39     22.28 o
  -2   6  13       66.93       43.13     10.06 o
  -1   6  13      548.33      487.37     13.66 o
   0   6  13      382.48      372.36     15.81 o
   1   6  13      543.53      521.88     17.25 o
   2   6  13       61.76       55.35     15.10 o
   3   6  13      723.90      667.80     23.72 o
   4   6  13      444.91      414.77     20.13 o
   5   6  13       50.10       33.79     12.22 o
   6   6  13      188.14      196.96     16.53 o
   7   6  13      155.44      163.18     30.91 o
  -6   7  13       98.94       31.63     28.03 o
  -5   7  13      181.78      112.86     18.69 o
  -4   7  13       49.26       -3.59     17.25 o
  -3   7  13      204.54      179.71     15.81 o
  -2   7  13       80.49       83.39     12.94 o
  -1   7  13       67.46       98.48     11.50 o
   0   7  13       21.76       35.94      9.34 o
   1   7  13       71.51      127.23     13.66 o
   2   7  13       76.29       88.42     15.81 o
   3   7  13      190.14      204.15     15.81 o
   4   7  13       47.12       69.73     18.69 o
   5   7  13      187.12      182.59     20.13 o
   6   7  13       97.46       51.04     15.81 o
  -5   8  13       41.31      106.39     37.38 o
  -4   8  13       57.63       40.97     17.97 o
  -3   8  13        7.57       -9.34     15.10 o
  -2   8  13       72.35      127.23     19.41 o
  -1   8  13        1.05       -5.75     11.50 o
   0   8  13       86.43      103.51     15.10 o
   1   8  13        1.45       53.91     15.81 o
   2   8  13       77.83       39.54     13.66 o
   3   8  13        7.73      -10.78     10.78 o
   4   8  13       60.11       83.39     20.13 o
   5   8  13       42.75       49.60     14.38 o
  -4   9  13       63.24       94.89     32.35 o
  -3   9  13      306.63      306.94     29.47 o
  -2   9  13       54.73       13.66     20.85 o
  -1   9  13      102.83       54.63     17.25 o
   0   9  13       18.30       81.23     19.41 o
   1   9  13      101.73      121.48     19.41 o
   2   9  13       57.72       21.57     21.57 o
   3   9  13      312.59      401.11     30.19 o
   4   9  13       61.46       75.48     20.85 o
  -1  10  13      319.07      319.16     35.94 o
   0  10  13       67.56      145.21     32.35 o
   1  10  13      312.53      304.07     27.32 o
   0   0  14      382.03      283.22     13.66 o
   1   0  14      157.56      168.93      7.19 o
   2   0  14      126.40      142.33      6.47 o
   3   0  14     4478.63     4387.08     60.38 o
   4   0  14     1701.59     1685.68     32.35 o
   5   0  14      186.83      132.27      7.91 o
   6   0  14      265.40      253.03     10.78 o
   7   0  14       77.82       50.32      9.34 o
   8   0  14       26.11       25.88      9.34 o
   9   0  14      312.12      331.39     25.88 o
  -9   1  14       14.59      136.58     25.88 o
  -8   1  14      436.91      405.43     18.69 o
  -7   1  14      414.32      446.40     18.69 o
  -6   1  14      150.98      105.67     12.94 o
  -5   1  14     1820.74     1850.29     31.63 o
  -4   1  14      735.03      733.22     16.53 o
  -3   1  14      151.67      137.30      5.75 o
  -2   1  14      395.52      404.71      8.63 o
  -1   1  14     2231.39     2532.47     40.97 o
   0   1  14      630.16      551.35     11.50 o
   1   1  14     2232.56     2584.23     44.57 o
   2   1  14      400.53      393.21     10.06 o
   3   1  14      149.39      140.17      5.75 o
   4   1  14      694.63      666.36     17.25 o
   5   1  14     1813.67     1864.67     36.66 o
   6   1  14      158.42      153.83     10.78 o
   7   1  14      413.82      383.86     15.81 o
   8   1  14      445.47      488.09     27.32 o
   9   1  14       14.47       66.85     17.25 o
  -9   2  14      297.24      367.33     30.91 o
  -8   2  14      145.45      204.87     17.97 o
  -7   2  14      266.59      253.75     15.10 o
  -6   2  14      139.86      121.48     10.06 o
  -5   2  14     1507.24     1441.27     30.19 o
  -4   2  14      370.81      401.83     11.50 o
  -3   2  14      170.41      140.17      7.19 o
  -2   2  14     1108.57     1163.08     21.57 o
  -1   2  14     2705.78     2719.37     43.85 o
   0   2  14     1649.11     1585.76     30.91 o
   1   2  14     2707.76     2839.42     43.85 o
   2   2  14     1109.56     1106.29     18.69 o
   3   2  14      169.80      163.90     12.22 o
   4   2  14      369.49      333.54     12.94 o
   5   2  14     1475.68     1378.73     29.47 o
   6   2  14      142.59      138.74     17.25 o
   7   2  14      264.10      203.43     10.78 o
   8   2  14      144.30      222.84     24.44 o
   9   2  14      286.62      280.35     23.72 o
  -8   3  14       70.85       59.66     14.38 o
  -7   3  14      115.02      137.30     11.50 o
  -6   3  14      467.01      401.11     17.97 o
  -5   3  14      244.17      263.81     12.94 o
  -4   3  14      748.00      686.49     15.81 o
  -3   3  14       36.91       38.10      5.75 o
  -2   3  14      482.87      494.56     10.78 o
  -1   3  14      438.76      414.77      9.34 o
   0   3  14      991.98     1003.50     17.25 o
   1   3  14      438.17      442.81     12.94 o
   2   3  14      479.89      527.63     14.38 o
   3   3  14       35.60       54.63      5.75 o
   4   3  14      740.50      733.94     19.41 o
   5   3  14      248.26      248.00     14.38 o
   6   3  14      465.19      426.99     18.69 o
   7   3  14      113.47       95.61     12.94 o
   8   3  14       74.22       85.54     12.94 o
  -8   4  14       34.40       61.82     24.44 o
  -7   4  14       36.95      108.54     15.10 o
  -6   4  14       11.58       -7.91      7.91 o
  -5   4  14      510.23      480.90     13.66 o
  -4   4  14       56.00       48.16      8.63 o
  -3   4  14      250.03      258.78      8.63 o
  -2   4  14      336.78      314.85      8.63 o
  -1   4  14      723.56      703.03     18.69 o
   0   4  14      469.61      475.15     12.94 o
   1   4  14      711.11      690.81     15.10 o
   2   4  14      334.32      314.85     10.06 o
   3   4  14      238.97      227.87      7.91 o
   4   4  14       53.84       82.67     10.06 o
   5   4  14      518.52      505.34     20.13 o
   6   4  14       12.58       29.47     12.22 o
   7   4  14       36.28       57.51     12.22 o
   8   4  14       34.15       71.17     12.94 o
  -8   5  14        4.70       34.50     15.81 o
  -7   5  14      155.41      176.83     15.10 o
  -6   5  14      335.25      297.60     15.10 o
  -5   5  14      230.81      282.50     14.38 o
  -4   5  14      704.90      718.12     19.41 o
  -3   5  14      174.27      134.42     10.78 o
  -2   5  14      326.03      339.29     13.66 o
  -1   5  14      456.89      465.81     15.81 o
   0   5  14       66.19      107.11     10.06 o
   1   5  14      464.23      428.43     14.38 o
   2   5  14      332.02      291.85     10.06 o
   3   5  14      170.80      141.61     10.06 o
   4   5  14      699.13      704.46     23.72 o
   5   5  14      230.11      210.62     17.97 o
   6   5  14      339.33      328.51     18.69 o
   7   5  14      152.90      207.74     20.85 o
   8   5  14        6.36       64.70     26.60 o
  -7   6  14       34.64       33.07     16.53 o
  -6   6  14      183.44      196.96     20.85 o
  -5   6  14      760.87      731.78     30.91 o
  -4   6  14       17.48       33.07     12.22 o
  -3   6  14       98.23       58.94     13.66 o
  -2   6  14       28.28       17.25      9.34 o
  -1   6  14      980.16      920.11     23.72 o
   0   6  14       67.95      110.70     10.78 o
   1   6  14      969.51      946.71     23.72 o
   2   6  14       27.10       61.10     16.53 o
   3   6  14      105.34      109.26     12.94 o
   4   6  14       16.64       20.85     13.66 o
   5   6  14      754.82      818.04     29.47 o
   6   6  14      179.35      140.17     16.53 o
   7   6  14       35.29       52.48     17.97 o
  -6   7  14      326.06      238.65     20.13 o
  -5   7  14       45.83       94.17     19.41 o
  -4   7  14      259.01      291.85     24.44 o
  -3   7  14      117.46      107.83     15.10 o
  -2   7  14      108.83      102.79     13.66 o
  -1   7  14       48.86       56.07     10.06 o
   0   7  14      191.94      184.74     12.94 o
   1   7  14       48.12       19.41     13.66 o
   2   7  14      111.84       95.61     19.41 o
   3   7  14      120.52      112.86     14.38 o
   4   7  14      263.68      318.45     17.97 o
   5   7  14       47.16       57.51     12.94 o
   6   7  14      334.11      304.79     20.85 o
  -5   8  14      229.60      148.08     28.75 o
  -4   8  14       45.09       95.61     20.13 o
  -3   8  14       40.37       59.66     13.66 o
  -2   8  14      339.93      266.69     19.41 o
  -1   8  14      124.89      180.43     17.25 o
   0   8  14       35.54       58.23     14.38 o
   1   8  14      117.27      138.74     20.13 o
   2   8  14      343.30      301.91     17.97 o
   3   8  14       44.30       12.22     12.22 o
   4   8  14       45.90       73.32     14.38 o
   5   8  14      231.04      258.78     19.41 o
  -4   9  14       81.51        5.75     21.57 o
  -3   9  14       54.36       10.06     18.69 o
  -2   9  14       26.59        5.03     21.57 o
  -1   9  14      145.20       94.89     19.41 o
   0   9  14      175.67      178.27     21.57 o
   1   9  14      145.20       99.20     21.57 o
   2   9  14       27.86       30.91     19.41 o
   3   9  14       55.26       37.38     20.13 o
   4   9  14       84.49       66.13     15.10 o
   0  10  14       68.99       84.10     28.75 o
   1   0  15     1564.99     1552.69     26.60 o
   2   0  15     1868.48     1641.11     25.16 o
   3   0  15      513.72      487.37     10.78 o
   4   0  15       14.53       35.22      5.75 o
   5   0  15      106.22      101.36      7.91 o
   6   0  15      101.36      110.70      7.91 o
   7   0  15        8.15       20.13     11.50 o
   8   0  15       74.62      143.05     13.66 o
   9   0  15      119.14      158.86     24.44 o
  -9   1  15      165.55      194.09     25.88 o
  -8   1  15       38.82       55.35     10.78 o
  -7   1  15      484.97      499.59     20.13 o
  -6   1  15       86.17      105.67      9.34 o
  -5   1  15      981.96      925.87     18.69 o
  -4   1  15      452.17      432.74     12.22 o
  -3   1  15      451.94      361.58     10.06 o
  -2   1  15     2122.46     2068.10     30.19 o
  -1   1  15     4838.12     4853.61     74.04 o
   0   1  15     1671.90     1738.87     26.60 o
   1   1  15     4896.46     4814.07     80.51 o
   2   1  15     2138.26     2170.18     38.82 o
   3   1  15      459.01      389.61      9.34 o
   4   1  15      447.55      455.74     14.38 o
   5   1  15      985.05      961.81     23.72 o
   6   1  15       85.83       71.88     10.06 o
   7   1  15      479.52      490.25     14.38 o
   8   1  15       38.98       85.54     16.53 o
   9   1  15      164.88      179.71     25.88 o
  -8   2  15      101.67      151.68     15.81 o
  -7   2  15       89.13       92.73     12.94 o
  -6   2  15      882.98      917.24     23.00 o
  -5   2  15       35.67       53.91      8.63 o
  -4   2  15       89.13       61.10      7.19 o
  -3   2  15      128.22       98.48      7.91 o
  -2   2  15      447.08      447.84     15.10 o
  -1   2  15     1400.14     1562.04     30.19 o
   0   2  15      174.85      222.84     11.50 o
   1   2  15     1391.37     1610.20     27.32 o
   2   2  15      433.37      376.67     10.06 o
   3   2  15      125.42      133.70     10.78 o
   4   2  15       87.35       76.92      8.63 o
   5   2  15       36.03       56.79      9.34 o
   6   2  15      911.69      848.23     24.44 o
   7   2  15       89.61      129.39     10.06 o
   8   2  15      108.89      125.80     20.13 o
  -8   3  15        5.84        2.88     12.22 o
  -7   3  15      570.34      590.89     19.41 o
  -6   3  15      192.66      126.52     10.78 o
  -5   3  15      271.87      207.03     13.66 o
  -4   3  15       55.23       51.04      7.19 o
  -3   3  15      687.13      572.92     13.66 o
  -2   3  15      323.05      345.76     10.78 o
  -1   3  15     2898.44     2882.55     41.69 o
   0   3  15     1522.87     1522.50     30.19 o
   1   3  15     2897.87     3005.47     53.91 o
   2   3  15      317.04      334.26     11.50 o
   3   3  15      707.16      669.96     13.66 o
   4   3  15       54.69       58.23      7.19 o
   5   3  15      265.66      213.50     10.78 o
   6   3  15      192.94      172.52     14.38 o
   7   3  15      565.67      537.69     20.85 o
   8   3  15        5.86       -1.44     12.22 o
  -8   4  15      153.81      155.27     25.16 o
  -7   4  15       86.87      143.77     18.69 o
  -6   4  15      247.51      201.28     12.22 o
  -5   4  15       22.45       52.48     12.94 o
  -4   4  15      519.61      471.56     19.41 o
  -3   4  15       53.12       24.44      5.03 o
  -2   4  15     1708.66     1708.68     29.47 o
  -1   4  15      642.19      605.98     20.85 o
   0   4  15       49.98       52.48      7.91 o
   1   4  15      634.19      546.32     14.38 o
   2   4  15     1690.96     1677.05     30.19 o
   3   4  15       52.42       59.66      5.75 o
   4   4  15      507.37      447.12     15.81 o
   5   4  15       21.37       50.32     12.94 o
   6   4  15      265.00      259.50     16.53 o
   7   4  15       85.91       85.54     15.81 o
   8   4  15      149.39      150.96     15.81 o
  -7   5  15      128.30       82.67     16.53 o
  -6   5  15       40.67       -5.03     12.94 o
  -5   5  15        1.09       -5.75     11.50 o
  -4   5  15       39.27       60.38     12.22 o
  -3   5  15     1040.36     1039.44     25.16 o
  -2   5  15       18.02      104.23     13.66 o
  -1   5  15      172.09      147.36     11.50 o
   0   5  15      662.53      549.91     19.41 o
   1   5  15      170.54      173.96      9.34 o
   2   5  15       17.09       28.75      7.19 o
   3   5  15     1031.50      971.87     25.88 o
   4   5  15       37.72       38.82     11.50 o
   5   5  15        1.29       72.60     16.53 o
   6   5  15       41.97       76.20     14.38 o
   7   5  15      117.88      136.58     18.69 o
  -7   6  15       30.46      131.55     20.85 o
  -6   6  15      384.61      410.46     38.82 o
  -5   6  15       32.75       39.54     15.10 o
  -4   6  15      387.11      437.77     21.57 o
  -3   6  15       48.52       76.20     12.22 o
  -2   6  15      806.54      878.42     23.72 o
  -1   6  15      280.90      252.31     13.66 o
   0   6  15      151.30      178.27     12.22 o
   1   6  15      276.14      268.13     12.94 o
   2   6  15      822.07      945.99     36.66 o
   3   6  15       49.07       67.57     12.22 o
   4   6  15      392.93      349.36     19.41 o
   5   6  15       31.67       41.69     14.38 o
   6   6  15      378.57      393.21     22.28 o
   7   6  15       30.05       70.45     17.97 o
  -6   7  15       18.76       -2.16     15.81 o
  -5   7  15       24.73      -20.13     20.13 o
  -4   7  15      119.54      118.61     17.97 o
  -3   7  15      640.19      628.98     34.50 o
  -2   7  15      122.39      140.17     12.22 o
  -1   7  15      229.23      179.71     12.94 o
   0   7  15       33.48       57.51     10.78 o
   1   7  15      238.39      247.28     16.53 o
   2   7  15      121.16      180.43     17.97 o
   3   7  15      632.84      639.77     23.72 o
   4   7  15      117.76      184.74     16.53 o
   5   7  15       26.25       16.53     12.22 o
   6   7  15       19.49       21.57     17.25 o
  -5   8  15       47.22      160.30     35.22 o
  -4   8  15       52.17       71.17     26.60 o
  -3   8  15      185.77      140.89     15.81 o
  -2   8  15      146.87      141.61     15.81 o
  -1   8  15      126.89      107.83     13.66 o
   0   8  15       33.42       32.35     11.50 o
   1   8  15      123.36      163.90     21.57 o
   2   8  15      151.36      165.33     17.97 o
   3   8  15      188.13      170.37     15.81 o
   4   8  15       52.16       38.10     14.38 o
   5   8  15       48.38       92.73     16.53 o
  -3   9  15      258.74      291.85     26.60 o
  -2   9  15       49.04       30.19     17.97 o
  -1   9  15      289.74      327.07     28.03 o
   0   9  15      730.16      855.42     40.97 o
   1   9  15      285.85      240.09     22.28 o
   2   9  15       49.94       68.29     14.38 o
   3   9  15      262.01      299.76     25.16 o
   0   0  16    12359.32    12463.25    283.22 o
   1   0  16     1460.79     1636.80     28.75 o
   2   0  16      442.61      470.84     10.78 o
   3   0  16      404.80      378.11      9.34 o
   4   0  16      113.51      124.36      7.19 o
   5   0  16     2295.75     2255.72     43.13 o
   6   0  16       53.94       43.85      7.19 o
   7   0  16       69.26       43.13     10.06 o
   8   0  16       49.79      127.95     12.22 o
   9   0  16      115.45       63.98     18.69 o
  -9   1  16        4.64        9.34     23.00 o
  -8   1  16      209.07      218.53     16.53 o
  -7   1  16      388.41      383.86     19.41 o
  -6   1  16      109.38       92.01      8.63 o
  -5   1  16      407.15      368.05     10.78 o
  -4   1  16      530.97      544.16     14.38 o
  -3   1  16       75.74       97.04      6.47 o
  -2   1  16     2659.57     2736.62     40.26 o
  -1   1  16     3757.21     4134.77     63.98 o
   0   1  16      641.48      574.35     12.22 o
   1   1  16     3761.17     4014.72     62.54 o
   2   1  16     2651.78     2656.11     42.41 o
   3   1  16       76.77       77.63      5.03 o
   4   1  16      562.99      548.47     12.94 o
   5   1  16      407.67      358.70     14.38 o
   6   1  16      103.21      155.27     12.22 o
   7   1  16      388.83      322.76     15.10 o
   8   1  16      207.37      235.06     25.16 o
   9   1  16        4.51        8.63     18.69 o
  -8   2  16       53.04       97.04     14.38 o
  -7   2  16       38.16       84.10     12.22 o
  -6   2  16       28.77        8.63      7.91 o
  -5   2  16     2530.05     2433.99     46.72 o
  -4   2  16      454.06      465.09     13.66 o
  -3   2  16      409.90      415.49     12.94 o
  -2   2  16      204.29      194.81      8.63 o
  -1   2  16      901.01      902.14     23.72 o
   0   2  16        2.47        2.16      7.19 o
   1   2  16      894.80      844.64     18.69 o
   2   2  16      203.28      181.87      6.47 o
   3   2  16      395.78      430.59     12.22 o
   4   2  16      455.31      421.24     12.22 o
   5   2  16     2541.88     2403.80     45.29 o
   6   2  16       29.02       38.82      9.34 o
   7   2  16       39.02       57.51     17.97 o
   8   2  16       52.75       72.60     17.97 o
  -8   3  16       84.94      133.70     16.53 o
  -7   3  16       61.70       74.04     10.78 o
  -6   3  16       68.55       81.95      9.34 o
  -5   3  16       83.95       63.98      9.34 o
  -4   3  16      291.73      273.16     10.06 o
  -3   3  16      787.04      774.19     16.53 o
  -2   3  16      149.52      166.77     14.38 o
  -1   3  16      310.51      337.85      9.34 o
   0   3  16        6.97       -7.91      8.63 o
   1   3  16      310.16      383.14     13.66 o
   2   3  16      149.06      158.86      5.75 o
   3   3  16      791.97      731.78     16.53 o
   4   3  16      294.08      242.25     10.06 o
   5   3  16       83.18       71.88      9.34 o
   6   3  16       73.29       42.41     11.50 o
   7   3  16       61.33       46.72     12.94 o
   8   3  16       83.61      104.95     11.50 o
  -8   4  16      101.30      104.95     25.88 o
  -7   4  16      117.05      132.27     17.25 o
  -6   4  16      132.22      116.45     14.38 o
  -5   4  16      250.63      237.94     12.22 o
  -4   4  16       50.60       53.91      7.91 o
  -3   4  16      472.78      425.55     17.25 o
  -2   4  16       30.79       32.35      5.03 o
  -1   4  16     1011.85      966.12     27.32 o
   0   4  16      537.74      569.32     14.38 o
   1   4  16     1030.69     1020.75     20.85 o
   2   4  16       29.66       40.97      7.19 o
   3   4  16      456.36      444.96     14.38 o
   4   4  16       49.87       35.94      8.63 o
   5   4  16      236.29      248.00     16.53 o
   6   4  16      132.45      132.99     18.69 o
   7   4  16      116.53      148.80     15.81 o
   8   4  16      100.02      205.59     35.22 o
  -7   5  16      147.02      204.15     21.57 o
  -6   5  16       43.85       42.41     15.81 o
  -5   5  16       70.02       81.23     13.66 o
  -4   5  16      883.31      926.58     28.03 o
  -3   5  16        9.41       22.28     11.50 o
  -2   5  16      267.26      302.63     14.38 o
  -1   5  16       15.24       22.28     10.78 o
   0   5  16      561.41      534.10     17.25 o
   1   5  16       15.23       25.88      7.91 o
   2   5  16      263.68      258.78     10.78 o
   3   5  16        9.12        6.47      8.63 o
   4   5  16      897.47      860.45     28.75 o
   5   5  16       70.10       60.38     12.22 o
   6   5  16       46.23       44.57     17.25 o
   7   5  16      144.35      187.62     17.97 o
  -7   6  16       42.20        1.44     17.97 o
  -6   6  16       55.76      178.27     33.07 o
  -5   6  16      169.25      163.90     20.13 o
  -4   6  16      288.79      283.22     20.13 o
  -3   6  16      288.40      277.47     17.25 o
  -2   6  16      189.55      208.46     12.22 o
  -1   6  16     1384.80     1363.64     31.63 o
   0   6  16       49.82       55.35     11.50 o
   1   6  16     1383.13     1367.23     30.91 o
   2   6  16      193.14      206.31     23.72 o
   3   6  16      277.24      282.50     16.53 o
   4   6  16      292.01      322.76     21.57 o
   5   6  16      159.01      134.42     15.10 o
   6   6  16       57.26       84.82     15.10 o
   7   6  16       42.61       63.98     13.66 o
  -6   7  16        1.13       71.88     17.97 o
  -5   7  16       26.94      -25.88     25.88 o
  -4   7  16       56.16       82.67     17.25 o
  -3   7  16      144.63      269.56     17.97 o
  -2   7  16       37.75       57.51     11.50 o
  -1   7  16      131.57      125.08     12.22 o
   0   7  16       50.77       76.92     12.94 o
   1   7  16      128.40      102.79     12.94 o
   2   7  16       39.57       65.41     20.13 o
   3   7  16      143.90      158.86     18.69 o
   4   7  16       56.96       61.10     18.69 o
   5   7  16       27.55      -17.97     17.97 o
   6   7  16        0.82      -15.81     15.81 o
  -5   8  16      417.01      420.52     30.19 o
  -4   8  16        0.03       40.26     25.16 o
  -3   8  16       33.57       20.13     12.94 o
  -2   8  16        2.71      -18.69     18.69 o
  -1   8  16       46.77       58.23     13.66 o
   0   8  16      401.53      405.43     20.13 o
   1   8  16       44.06       63.26     18.69 o
   2   8  16        3.21        0.00     17.97 o
   3   8  16       34.57       60.38     14.38 o
   4   8  16        0.03      -12.22     12.22 o
   5   8  16      417.76      337.85     23.72 o
  -3   9  16       17.41       43.13     18.69 o
  -2   9  16      103.77      162.46     23.00 o
  -1   9  16       14.93       76.20     16.53 o
   0   9  16       60.74      115.01     20.85 o
   1   9  16       14.10      -20.85     29.47 o
   2   9  16      101.20      208.46     19.41 o
   3   9  16       17.72        1.44     15.10 o
   1   0  17       88.68      104.95      7.91 o
   2   0  17     1843.77     1661.24     26.60 o
   3   0  17     1922.40     1789.19     30.19 o
   4   0  17        8.84       12.22      5.75 o
   5   0  17      819.09      800.79     20.85 o
   6   0  17       99.51      138.02      9.34 o
   7   0  17       90.13       98.48     11.50 o
   8   0  17       26.12       40.97     10.78 o
   9   0  17       98.22       81.95     29.47 o
  -8   1  17       28.31       12.22     11.50 o
  -7   1  17     1083.20     1066.04     31.63 o
  -6   1  17      132.26       94.17      7.91 o
  -5   1  17       88.58       93.45      7.91 o
  -4   1  17      926.20      848.23     17.25 o
  -3   1  17      484.11      485.22     10.78 o
  -2   1  17      255.89      293.29     10.06 o
  -1   1  17      380.12      360.14     10.78 o
   0   1  17     1319.32     1544.07     25.16 o
   1   1  17      365.48      340.73     10.06 o
   2   1  17      256.35      302.63      9.34 o
   3   1  17      468.13      452.15     10.78 o
   4   1  17      927.94      874.11     17.97 o
   5   1  17       92.82      114.30     10.78 o
   6   1  17      132.62      108.54     11.50 o
   7   1  17     1066.74     1114.20     24.44 o
   8   1  17       28.65       73.32     20.13 o
  -8   2  17       51.72        9.34     12.94 o
  -7   2  17       49.69       81.23     12.94 o
  -6   2  17       28.71       30.91     10.06 o
  -5   2  17       19.08       40.97     14.38 o
  -4   2  17      624.95      550.63     13.66 o
  -3   2  17     1283.89     1338.48     28.03 o
  -2   2  17      727.26      665.65     16.53 o
  -1   2  17        9.28       30.91      8.63 o
   0   2  17        5.93       -2.16      6.47 o
   1   2  17        9.01        7.19      5.75 o
   2   2  17      745.71      715.25     15.10 o
   3   2  17     1283.66     1304.69     27.32 o
   4   2  17      622.74      592.32     15.10 o
   5   2  17       19.27       44.57      8.63 o
   6   2  17       33.45       55.35     10.06 o
   7   2  17       49.33       30.91     11.50 o
   8   2  17       56.78       53.91     17.25 o
  -8   3  17      127.42       43.85     14.38 o
  -7   3  17      171.11      143.77     10.78 o
  -6   3  17      432.75      489.53     17.25 o
  -5   3  17      248.45      163.18     12.94 o
  -4   3  17      149.59      130.11      8.63 o
  -3   3  17     1616.45     1612.36     32.35 o
  -2   3  17      208.04      219.96     10.78 o
  -1   3  17      181.32      168.93      7.19 o
   0   3  17      847.95      983.37     23.72 o
   1   3  17      179.42      182.59      7.91 o
   2   3  17      207.18      203.43      5.75 o
   3   3  17     1622.61     1617.39     33.79 o
   4   3  17      147.77      151.68      9.34 o
   5   3  17      242.50      132.27     16.53 o
   6   3  17      431.69      452.15     25.16 o
   7   3  17      171.94      175.40     15.81 o
   8   3  17      126.82      174.68     15.10 o
  -7   4  17       55.84      120.05     17.25 o
  -6   4  17      387.52      383.86     20.13 o
  -5   4  17      409.27      341.45     17.97 o
  -4   4  17      245.35      272.44     12.22 o
  -3   4  17       89.97       97.04      7.19 o
  -2   4  17      975.76      961.81     19.41 o
  -1   4  17      169.32      173.96     11.50 o
   0   4  17      571.57      523.32     10.78 o
   1   4  17      170.06      171.08     10.06 o
   2   4  17     1004.07      987.69     20.13 o
   3   4  17       91.16       81.23      8.63 o
   4   4  17      236.44      225.72     11.50 o
   5   4  17      411.04      373.08     17.97 o
   6   4  17      385.88      337.14     18.69 o
   7   4  17       55.99       61.82     12.94 o
   8   4  17      109.12       71.88     14.38 o
  -7   5  17      641.10      578.67     30.91 o
  -6   5  17      152.46      234.34     20.85 o
  -5   5  17      380.12      300.48     23.00 o
  -4   5  17       89.51      150.96     21.57 o
  -3   5  17      650.48      595.92     19.41 o
  -2   5  17       41.28       44.57     10.06 o
  -1   5  17     2142.69     2070.98     42.41 o
   0   5  17      133.29      107.11     11.50 o
   1   5  17     2116.18     2176.65     38.10 o
   2   5  17       40.56       46.72      8.63 o
   3   5  17      655.70      639.77     18.69 o
   4   5  17       91.52       79.07     12.94 o
   5   5  17      374.20      343.61     19.41 o
   6   5  17      150.55      163.18     15.10 o
   7   5  17      638.89      589.45     26.60 o
  -7   6  17        8.08      -25.16     25.16 o
  -6   6  17      262.57      227.15     22.28 o
  -5   6  17       62.10       79.07     22.28 o
  -4   6  17       95.15       49.60     13.66 o
  -3   6  17       57.37       48.88     16.53 o
  -2   6  17      138.30      141.61     13.66 o
  -1   6  17     1019.62      998.47     26.60 o
   0   6  17       91.26       73.32     10.78 o
   1   6  17     1019.67     1015.00     25.16 o
   2   6  17      134.22      168.93     16.53 o
   3   6  17       57.01       46.01     16.53 o
   4   6  17       96.90       75.48     14.38 o
   5   6  17       60.02       91.29     15.81 o
   6   6  17      272.90      293.29     25.88 o
   7   6  17        8.08       23.72     15.10 o
  -6   7  17      136.77      109.98     20.85 o
  -5   7  17       12.11       46.72     24.44 o
  -4   7  17       22.38        5.03     12.94 o
  -3   7  17      277.52      296.88     20.85 o
  -2   7  17      245.47      263.81     15.81 o
  -1   7  17      407.23      356.54     16.53 o
   0   7  17       34.45       39.54     11.50 o
   1   7  17      409.30      332.10     30.91 o
   2   7  17      245.64      240.81     23.00 o
   3   7  17      285.39      212.06     21.57 o
   4   7  17       23.61       24.44     15.81 o
   5   7  17       10.99      -15.81     15.81 o
   6   7  17      136.03       78.35     15.10 o
  -5   8  17       75.66       63.26     33.79 o
  -4   8  17      212.87      204.87     23.72 o
  -3   8  17        9.88       16.53     13.66 o
  -2   8  17      562.87      513.25     23.72 o
  -1   8  17      279.51      284.66     19.41 o
   0   8  17        2.24       -7.91     12.22 o
   1   8  17      279.10      279.63     22.28 o
   2   8  17      554.64      611.73     30.91 o
   3   8  17        9.51       52.48     15.81 o
   4   8  17      211.30      191.21     18.69 o
   5   8  17       76.59       81.95     17.25 o
  -3   9  17      118.69      172.52     25.88 o
  -2   9  17       27.04        5.75     20.13 o
  -1   9  17      119.33      153.83     19.41 o
   0   9  17      163.78      150.24     22.28 o
   1   9  17      123.27       80.51     20.85 o
   2   9  17       27.60      111.42     19.41 o
   3   9  17      123.63       65.41     16.53 o
   0   0  18      212.14      225.00     13.66 o
   1   0  18      312.28      311.26     11.50 o
   2   0  18     2750.05     2845.89     46.01 o
   3   0  18      135.18      139.45      8.63 o
   4   0  18      255.83      240.81      9.34 o
   5   0  18     2244.33     2091.10     57.51 o
   6   0  18       82.27      115.73     10.06 o
   7   0  18      127.47      127.23     14.38 o
   8   0  18       19.11      128.67     18.69 o
  -8   1  18      681.22      688.65     27.32 o
  -7   1  18       27.79       12.22     11.50 o
  -6   1  18      758.01      683.62     17.97 o
  -5   1  18      351.52      338.57     11.50 o
  -4   1  18     1019.55      912.21     18.69 o
  -3   1  18      545.57      575.79     12.22 o
  -2   1  18       14.97       28.75      6.47 o
  -1   1  18     1204.50     1263.72     21.57 o
   0   1  18    11673.45    12168.52    161.74 o
   1   1  18     1206.83     1271.63     23.00 o
   2   1  18       14.06        6.47      5.75 o
   3   1  18      549.57      538.41     11.50 o
   4   1  18     1049.10      944.56     20.13 o
   5   1  18      352.95      436.34     17.25 o
   6   1  18      780.59      723.15     23.00 o
   7   1  18       27.20        5.03      8.63 o
   8   1  18      680.08      771.32     40.26 o
  -8   2  18       80.96       97.76     15.10 o
  -7   2  18      130.25      131.55     13.66 o
  -6   2  18       43.10       46.72     10.06 o
  -5   2  18     1563.06     1378.73     30.19 o
  -4   2  18      160.00      162.46      9.34 o
  -3   2  18      615.46      529.78     15.10 o
  -2   2  18      188.68      187.62      8.63 o
  -1   2  18     1952.93     1825.85     35.94 o
   0   2  18     1391.70     1301.10     24.44 o
   1   2  18     1982.00     1878.33     31.63 o
   2   2  18      188.53      194.81      8.63 o
   3   2  18      625.82      606.70     18.69 o
   4   2  18      161.32      165.33     10.78 o
   5   2  18     1546.48     1406.05     31.63 o
   6   2  18       42.57       51.04     11.50 o
   7   2  18      130.90      139.45     12.94 o
   8   2  18       82.60      115.01     17.97 o
  -8   3  18       68.88       68.29     24.44 o
  -7   3  18      247.73      180.43     14.38 o
  -6   3  18      306.04      283.22     15.81 o
  -5   3  18      703.99      641.21     18.69 o
  -4   3  18      575.42      532.66     14.38 o
  -3   3  18       78.37       72.60      7.91 o
  -2   3  18      554.33      549.19     12.22 o
  -1   3  18      685.82      731.78     15.81 o
   0   3  18       13.28       30.19      9.34 o
   1   3  18      691.10      697.27     15.10 o
   2   3  18      544.83      521.16     12.22 o
   3   3  18       78.36      103.51     10.06 o
   4   3  18      600.49      603.11     15.10 o
   5   3  18      706.41      705.90     22.28 o
   6   3  18      300.79      342.17     17.97 o
   7   3  18      247.72      229.31     16.53 o
   8   3  18       73.30      120.77     17.97 o
  -8   4  18       38.66      125.08     25.88 o
  -7   4  18       22.08       -1.44     12.94 o
  -6   4  18        1.10      100.64     17.97 o
  -5   4  18      811.39      780.66     28.03 o
  -4   4  18      240.47      265.25     15.81 o
  -3   4  18      203.22      223.56     17.97 o
  -2   4  18      211.00      196.96     12.22 o
  -1   4  18     1224.49     1245.75     25.16 o
   0   4  18       19.52        2.16      7.91 o
   1   4  18     1240.42     1223.47     27.32 o
   2   4  18      206.82      212.06     10.06 o
   3   4  18      192.98      178.99     10.78 o
   4   4  18      237.50      212.06     12.94 o
   5   4  18      802.38      895.67     28.75 o
   6   4  18        0.94       22.28     13.66 o
   7   4  18       22.42        9.34     12.94 o
   8   4  18       38.51       56.07     15.10 o
  -7   5  18       52.80       99.92     25.88 o
  -6   5  18       95.62       40.97     13.66 o
  -5   5  18      118.20      152.39     18.69 o
  -4   5  18     1144.87     1130.02     42.41 o
  -3   5  18      275.28      237.22     13.66 o
  -2   5  18       33.34       19.41     12.22 o
  -1   5  18      278.88      304.79     14.38 o
   0   5  18      101.95      138.02     11.50 o
   1   5  18      278.59      254.47     11.50 o
   2   5  18       31.40       43.85      7.19 o
   3   5  18      274.02      267.41     21.57 o
   4   5  18     1155.67     1108.45     33.79 o
   5   5  18      117.95      107.83     13.66 o
   6   5  18       95.13       80.51     27.32 o
   7   5  18       54.49       83.39     15.10 o
  -6   6  18        6.50       17.97     28.75 o
  -5   6  18      140.38      137.30     25.16 o
  -4   6  18      118.86      130.11     21.57 o
  -3   6  18      128.99       93.45     13.66 o
  -2   6  18      122.48       74.04     10.78 o
  -1   6  18      346.85      328.51     15.81 o
   0   6  18      965.18      999.91     25.16 o
   1   6  18      347.08      309.10     17.25 o
   2   6  18      124.95       91.29     18.69 o
   3   6  18      136.24      163.18     17.97 o
   4   6  18      116.03      189.77     15.81 o
   5   6  18      140.51      127.95     16.53 o
   6   6  18        6.67        3.59     12.94 o
  -6   7  18      148.76      118.61     26.60 o
  -5   7  18        9.68      -26.60     26.60 o
  -4   7  18      404.09      460.78     27.32 o
  -3   7  18      287.63      254.47     18.69 o
  -2   7  18      118.67       92.73     11.50 o
  -1   7  18      179.60      155.99     13.66 o
   0   7  18      185.78      218.53     12.94 o
   1   7  18      179.89      248.00     30.91 o
   2   7  18      121.17       71.17     17.97 o
   3   7  18      282.89      297.60     17.25 o
   4   7  18      391.31      391.05     21.57 o
   5   7  18        9.41        5.03     13.66 o
   6   7  18      144.22      120.05     17.25 o
  -5   8  18      138.23      212.78     37.38 o
  -4   8  18        7.54       32.35     21.57 o
  -3   8  18      413.12      386.74     24.44 o
  -2   8  18      112.03      114.30     18.69 o
  -1   8  18      927.15      886.33     31.63 o
   0   8  18      124.75      131.55     15.81 o
   1   8  18      926.17      900.71     40.26 o
   2   8  18      113.09       64.70     20.85 o
   3   8  18      411.09      426.99     24.44 o
   4   8  18        7.08       -9.34     12.94 o
   5   8  18      144.24      140.17     31.63 o
  -3   9  18      161.10      142.33     22.28 o
  -2   9  18       31.40       90.57     16.53 o
  -1   9  18       42.26        4.31     16.53 o
   0   9  18       71.58      127.95     30.19 o
   1   9  18       41.24       20.85     20.13 o
   2   9  18       30.40       10.78     15.10 o
   3   9  18      158.88      174.68     19.41 o
   1   0  19      347.61      422.68     12.22 o
   2   0  19      507.76      480.18     12.22 o
   3   0  19        0.89       20.85      7.19 o
   4   0  19       78.22       85.54      8.63 o
   5   0  19       48.76       73.32     12.94 o
   6   0  19      428.72      416.21     15.81 o
   7   0  19       17.30       47.44     11.50 o
   8   0  19      237.83      271.00     17.25 o
  -8   1  19        6.48       36.66     13.66 o
  -7   1  19      204.28      193.37     15.81 o
  -6   1  19       76.06       55.35      7.91 o
  -5   1  19      755.75      769.16     18.69 o
  -4   1  19      320.08      346.48     10.78 o
  -3   1  19      703.90      671.40     14.38 o
  -2   1  19      289.26      294.01     10.06 o
  -1   1  19     1455.48     1569.95     25.16 o
   0   1  19       10.78        1.44      6.47 o
   1   1  19     1418.82     1433.37     23.72 o
   2   1  19      287.44      255.19     10.78 o
   3   1  19      698.81      724.59     14.38 o
   4   1  19      320.50      321.32     12.22 o
   5   1  19      745.11      760.53     23.72 o
   6   1  19       76.64      101.36     10.78 o
   7   1  19      206.98      178.27     10.78 o
   8   1  19        6.38       15.81     18.69 o
  -8   2  19       42.25       33.79     13.66 o
  -7   2  19        9.64       35.94     11.50 o
  -6   2  19      329.53      288.97     20.85 o
  -5   2  19       49.19       61.82     10.06 o
  -4   2  19       40.49       68.29     12.22 o
  -3   2  19      121.17       39.54     12.22 o
  -2   2  19      348.90      332.10     10.78 o
  -1   2  19     3948.60     4047.07     70.45 o
   0   2  19      613.69      696.56     15.81 o
   1   2  19     3957.59     4052.82     63.26 o
   2   2  19      354.02      309.10      9.34 o
   3   2  19      123.05       93.45     10.06 o
   4   2  19       44.72       21.57      9.34 o
   5   2  19       49.29       30.19      8.63 o
   6   2  19      328.27      324.20     14.38 o
   7   2  19       10.31       15.10     12.22 o
   8   2  19       42.70       20.13     20.85 o
  -8   3  19       55.18       29.47     20.85 o
  -7   3  19      211.85      315.57     19.41 o
  -6   3  19      284.28      308.38     13.66 o
  -5   3  19       95.18       72.60      9.34 o
  -4   3  19      235.88      230.75     10.78 o
  -3   3  19      407.18      352.95     13.66 o
  -2   3  19       82.71       80.51      7.19 o
  -1   3  19      918.40      864.05     21.57 o
   0   3  19       25.18        2.88      9.34 o
   1   3  19      914.45      860.45     18.69 o
   2   3  19       84.49       63.98      6.47 o
   3   3  19      396.39      361.58     15.10 o
   4   3  19      237.60      228.59     10.78 o
   5   3  19       97.28      100.64     10.06 o
   6   3  19      279.35      276.03     16.53 o
   7   3  19      213.67      260.22     17.97 o
   8   3  19       56.08       57.51     14.38 o
  -8   4  19       33.12      -22.28     22.28 o
  -7   4  19       11.89      -14.38     14.38 o
  -6   4  19      222.03      171.80     17.25 o
  -5   4  19      750.06      702.31     25.88 o
  -4   4  19      516.06      440.65     20.13 o
  -3   4  19      267.84      325.63     14.38 o
  -2   4  19      468.64      427.71     15.81 o
  -1   4  19      370.76      319.16     15.10 o
   0   4  19      576.17      593.76     15.81 o
   1   4  19      373.05      372.36     13.66 o
   2   4  19      454.72      432.74     13.66 o
   3   4  19      263.87      325.63     13.66 o
   4   4  19      529.01      506.78     17.25 o
   5   4  19      755.34      684.34     24.44 o
   6   4  19      216.01      212.06     16.53 o
   7   4  19       12.43       60.38     17.25 o
   8   4  19       29.16       73.32     13.66 o
  -7   5  19       72.46       54.63     18.69 o
  -6   5  19      273.18      208.46     20.13 o
  -5   5  19       80.54       63.98     16.53 o
  -4   5  19      270.86      247.28     16.53 o
  -3   5  19      582.37      517.56     21.57 o
  -2   5  19      805.06      794.32     23.00 o
  -1   5  19      102.99      161.02     12.94 o
   0   5  19      191.34      163.90     11.50 o
   1   5  19       93.63      113.58      9.34 o
   2   5  19      813.42      777.07     18.69 o
   3   5  19      570.22      498.87     20.13 o
   4   5  19      272.31      263.81     17.97 o
   5   5  19       82.93       75.48     14.38 o
   6   5  19      273.10      274.60     17.97 o
   7   5  19       81.23       76.20     14.38 o
  -6   6  19      287.13      166.05     33.07 o
  -5   6  19        7.72       47.44     15.81 o
  -4   6  19       90.34      146.64     18.69 o
  -3   6  19      427.48      468.68     26.60 o
  -2   6  19      785.87      751.91     22.28 o
  -1   6  19     2130.86     2124.17     45.29 o
   0   6  19       44.94       26.60     12.22 o
   1   6  19     2127.79     2134.95     53.19 o
   2   6  19      784.13      800.79     25.88 o
   3   6  19      424.12      468.68     20.85 o
   4   6  19       88.49       78.35     15.81 o
   5   6  19        8.56       63.98     20.13 o
   6   6  19      272.78      151.68     21.57 o
  -5   7  19       85.57      117.89     21.57 o
  -4   7  19       88.51       12.94     16.53 o
  -3   7  19      372.77      310.54     20.13 o
  -2   7  19        5.83        5.03     12.94 o
  -1   7  19      425.76      421.24     17.97 o
   0   7  19      387.22      322.76     16.53 o
   1   7  19      438.07      456.46     28.75 o
   2   7  19        6.56       16.53     17.25 o
   3   7  19      372.71      498.87     24.44 o
   4   7  19       91.51       80.51     16.53 o
   5   7  19       87.46      134.42     17.25 o
   6   7  19        5.67      112.86     18.69 o
  -4   8  19      110.24       36.66     23.00 o
  -3   8  19       52.50       94.17     20.85 o
  -2   8  19       67.94      -24.44     24.44 o
  -1   8  19      602.01      582.26     25.16 o
   0   8  19        0.35       -9.34     24.44 o
   1   8  19      606.36      595.20     33.07 o
   2   8  19       59.67      -10.78     30.19 o
   3   8  19       51.52       10.78     14.38 o
   4   8  19      106.19       94.89     15.10 o
  -2   9  19       48.57       79.07     19.41 o
  -1   9  19       18.07        4.31     17.25 o
   0   9  19       42.67       88.42     20.85 o
   1   9  19       18.10        5.03     25.16 o
   2   9  19       48.72       51.04     14.38 o
   0   0  20       50.84       24.44      8.63 o
   1   0  20      192.98      156.71      8.63 o
   2   0  20        0.03       -1.44      7.91 o
   3   0  20      489.06      505.34     12.94 o
   4   0  20       34.42       44.57      7.91 o
   5   0  20      113.02      117.17     17.25 o
   6   0  20      534.97      494.56     18.69 o
   7   0  20      209.36      207.03     19.41 o
   8   0  20        1.47       34.50     12.94 o
  -8   1  20       97.12      112.86     15.81 o
  -7   1  20       76.09       80.51     11.50 o
  -6   1  20       28.08       28.75      7.19 o
  -5   1  20      450.88      388.89     13.66 o
  -4   1  20      206.52      165.33      9.34 o
  -3   1  20      842.29      840.32     16.53 o
  -2   1  20      871.33      850.39     17.25 o
  -1   1  20      740.12      746.16     16.53 o
   0   1  20       19.61       20.85      5.75 o
   1   1  20      738.31      821.63     15.81 o
   2   1  20      872.75      807.26     22.28 o
   3   1  20      834.19      805.10     15.81 o
   4   1  20      192.99      187.62     10.06 o
   5   1  20      457.66      439.21     17.97 o
   6   1  20       28.42       43.85     12.94 o
   7   1  20       75.18       74.04      8.63 o
   8   1  20       94.71       56.07     17.97 o
  -8   2  20       92.20       92.01     20.13 o
  -7   2  20       65.75      120.05     22.28 o
  -6   2  20      204.62      232.90     12.94 o
  -5   2  20      309.63      329.23     12.94 o
  -4   2  20       27.21       17.25      7.91 o
  -3   2  20      609.66      643.36     15.81 o
  -2   2  20       34.83       33.07      6.47 o
  -1   2  20      615.28      599.51     15.10 o
   0   2  20       85.04       59.66      7.19 o
   1   2  20      584.81      572.20     14.38 o
   2   2  20       35.45       40.97      6.47 o
   3   2  20      604.50      608.14     17.97 o
   4   2  20       26.04       15.81      9.34 o
   5   2  20      307.27      287.54     15.10 o
   6   2  20      202.77      215.65     12.94 o
   7   2  20       66.42      140.89     12.94 o
   8   2  20       94.93      157.43     23.72 o
  -8   3  20      127.93       75.48     20.13 o
  -6   3  20      652.68      658.46     20.13 o
  -5   3  20       74.72       74.04     15.10 o
  -4   3  20       21.91       36.66      7.91 o
  -3   3  20      795.94      781.38     23.00 o
  -2   3  20       73.72       59.66      7.19 o
  -1   3  20     1136.00     1155.89     30.91 o
   0   3  20     1137.03     1186.09     26.60 o
   1   3  20     1123.28     1196.15     23.72 o
   2   3  20       72.07       65.41      8.63 o
   3   3  20      804.18      825.95     21.57 o
   4   3  20       18.64       23.72      7.91 o
   5   3  20       76.95      122.92     17.97 o
   6   3  20      647.63      669.24     29.47 o
   7   3  20       12.65       51.76     13.66 o
   8   3  20      123.64      176.83     16.53 o
  -7   4  20       74.30      140.17     17.97 o
  -6   4  20      110.35      181.15     19.41 o
  -5   4  20      500.81      502.47     23.72 o
  -4   4  20        1.04        0.00     12.94 o
  -3   4  20       22.82       60.38     12.22 o
  -2   4  20      311.87      245.12     14.38 o
  -1   4  20      738.67      682.90     17.25 o
   0   4  20     1663.81     1734.56     32.35 o
   1   4  20      753.95      715.25     17.97 o
   2   4  20      311.51      288.97     12.94 o
   3   4  20       24.57       63.98     11.50 o
   4   4  20        1.55      -12.22     12.22 o
   5   4  20      525.79      488.81     22.28 o
   6   4  20      111.64      128.67     15.10 o
   7   4  20       74.71       47.44     13.66 o
  -7   5  20       17.56       66.13     16.53 o
  -6   5  20      186.56      226.43     21.57 o
  -5   5  20      359.38      378.11     20.85 o
  -4   5  20      217.46      204.87     17.25 o
  -3   5  20      145.81      134.42     11.50 o
  -2   5  20       94.09       95.61     11.50 o
  -1   5  20       53.18       58.94     10.78 o
   0   5  20      463.12      508.94     15.81 o
   1   5  20       55.84       74.04     10.06 o
   2   5  20       91.62       79.07      8.63 o
   3   5  20      142.25      135.14     11.50 o
   4   5  20      221.30      221.40     19.41 o
   5   5  20      354.45      350.07     20.13 o
   6   5  20      189.62      174.68     15.81 o
   7   5  20       17.25        7.91     13.66 o
  -6   6  20       29.80       91.29     20.13 o
  -5   6  20      294.03      283.94     23.72 o
  -4   6  20      171.76      104.23     21.57 o
  -3   6  20      151.17      214.93     16.53 o
  -2   6  20       31.62       33.07     11.50 o
  -1   6  20      281.79      238.65     13.66 o
   0   6  20      556.34      537.69     17.97 o
   1   6  20      283.08      291.13     17.25 o
   2   6  20       30.62       72.60     11.50 o
   3   6  20      155.70      118.61     17.25 o
   4   6  20      177.37      166.77     17.25 o
   5   6  20      299.36      241.53     19.41 o
   6   6  20       30.35       51.76     12.94 o
  -5   7  20        7.97      131.55     22.28 o
  -4   7  20      247.60      168.93     20.13 o
  -3   7  20      159.14      115.01     16.53 o
  -2   7  20      347.03      342.17     20.85 o
  -1   7  20       67.24       62.54     11.50 o
   0   7  20      385.32      347.20     17.97 o
   1   7  20       68.30       47.44     16.53 o
   2   7  20      350.84      347.92     23.72 o
   3   7  20      157.70      173.96     21.57 o
   4   7  20      236.34      219.96     17.97 o
   5   7  20        7.21       43.13     19.41 o
  -4   8  20       33.96       -8.63     17.97 o
  -3   8  20       41.70       79.79     22.28 o
  -2   8  20      272.39      196.96     22.28 o
  -1   8  20      534.38      539.13     24.44 o
   0   8  20      725.07      697.27     34.50 o
   1   8  20      549.81      458.62     30.19 o
   2   8  20      266.59      209.90     21.57 o
   3   8  20       44.93       38.10     17.25 o
   4   8  20       34.82       11.50     18.69 o
  -2   9  20        6.90      107.11     22.28 o
  -1   9  20       72.83      117.89     28.03 o
   0   9  20       43.20       87.70     20.85 o
   1   9  20       76.29       -5.75     19.41 o
   2   9  20        7.23      -16.53     17.25 o
   1   0  21       15.49       32.35      7.19 o
   2   0  21     2090.77     1963.15     34.50 o
   3   0  21        0.13       18.69      8.63 o
   4   0  21      257.86      218.53     10.06 o
   5   0  21        3.55       25.88     23.00 o
   6   0  21     1628.45     1432.65     37.38 o
   7   0  21       56.82       48.16     15.81 o
   8   0  21      412.56      403.27     22.28 o
  -8   1  21       79.00       76.92     12.94 o
  -7   1  21        6.68       12.94     11.50 o
  -6   1  21       15.33       46.01      7.91 o
  -5   1  21     1086.69     1025.07     21.57 o
  -4   1  21     1706.69     1672.74     27.32 o
  -3   1  21     1155.15     1159.49     19.41 o
  -2   1  21      113.42      120.77      8.63 o
  -1   1  21      261.21      290.41     10.78 o
   0   1  21        0.08        5.75      7.91 o
   1   1  21      268.59      285.38      9.34 o
   2   1  21      111.38      125.08     12.22 o
   3   1  21     1162.53     1168.11     20.85 o
   4   1  21     1708.38     1736.00     31.63 o
   5   1  21     1090.31     1005.66     25.16 o
   6   1  21       15.88       10.78     15.10 o
   7   1  21        6.10       20.13     17.25 o
   8   1  21       79.74      104.95     15.10 o
  -8   2  21      110.38      121.48     17.25 o
  -7   2  21       15.81       35.94     12.22 o
  -6   2  21      171.86      214.93     15.81 o
  -5   2  21      228.88      204.87     11.50 o
  -4   2  21     1203.01     1134.33     26.60 o
  -3   2  21      307.09      291.13     11.50 o
  -2   2  21      102.81      152.39     10.78 o
  -1   2  21       20.19       28.03      7.91 o
   0   2  21       47.50       35.22      8.63 o
   1   2  21       21.93       41.69      7.19 o
   2   2  21      104.15      109.26      7.91 o
   3   2  21      304.56      304.79     12.94 o
   4   2  21     1205.38     1205.49     28.75 o
   5   2  21      228.64      226.43     13.66 o
   6   2  21      162.44      131.55     11.50 o
   7   2  21       15.57       40.97     26.60 o
   8   2  21      108.35      149.52     23.00 o
  -7   3  21      422.33      411.18     36.66 o
  -6   3  21       89.14      101.36     10.78 o
  -5   3  21      306.93      302.63     12.94 o
  -4   3  21      596.24      563.57     15.10 o
  -3   3  21     2234.04     2155.08     42.41 o
  -2   3  21      398.44      379.55     11.50 o
  -1   3  21     1314.96     1361.48     30.19 o
   0   3  21     1314.60     1376.58     25.88 o
   1   3  21     1300.71     1288.88     25.16 o
   2   3  21      385.29      373.80     14.38 o
   3   3  21     2245.05     2213.31     43.85 o
   4   3  21      599.94      570.04     17.25 o
   5   3  21      311.86      288.25     15.10 o
   6   3  21       90.76       65.41     16.53 o
   7   3  21      435.06      439.21     21.57 o
   8   3  21      244.72      175.40     18.69 o
  -7   4  21        8.80      -22.28     25.16 o
  -6   4  21      748.28      636.17     44.57 o
  -5   4  21       68.45       51.76     12.94 o
  -4   4  21       85.62       38.10     11.50 o
  -3   4  21       84.10       86.26     11.50 o
  -2   4  21      721.81      738.25     20.85 o
  -1   4  21      205.45      161.02     10.78 o
   0   4  21        2.42       10.06      8.63 o
   1   4  21      200.92      203.43      8.63 o
   2   4  21      758.37      777.07     18.69 o
   3   4  21       80.29      126.52     11.50 o
   4   4  21       85.66       89.14     12.94 o
   5   4  21       66.57       92.73     12.94 o
   6   4  21      736.50      774.19     28.03 o
   7   4  21        8.90        9.34     15.81 o
  -7   5  21       83.74      105.67     19.41 o
  -6   5  21      180.79      181.15     21.57 o
  -5   5  21      272.26      278.19     18.69 o
  -4   5  21      397.81      396.08     23.72 o
  -3   5  21      160.94      197.68     14.38 o
  -2   5  21      138.41       74.04     11.50 o
  -1   5  21      242.65      230.75     15.10 o
   0   5  21       62.10       35.94      8.63 o
   1   5  21      231.56      237.94     12.22 o
   2   5  21      143.48      133.70     12.22 o
   3   5  21      146.70      186.90     12.94 o
   4   5  21      402.53      494.56     21.57 o
   5   5  21      277.24      288.25     18.69 o
   6   5  21      183.58      196.96     22.28 o
   7   5  21       90.07       86.26     20.13 o
  -6   6  21      480.35      517.56     31.63 o
  -5   6  21      180.27      196.24     21.57 o
  -4   6  21      162.27      134.42     19.41 o
  -3   6  21      287.52      308.38     18.69 o
  -2   6  21      382.96      361.58     16.53 o
  -1   6  21      117.17       94.17     11.50 o
   0   6  21     1166.42     1215.56     30.91 o
   1   6  21      121.88      106.39     13.66 o
   2   6  21      385.80      357.98     20.13 o
   3   6  21      281.76      271.72     24.44 o
   4   6  21      168.09      210.62     17.97 o
   5   6  21      175.38      142.33     17.97 o
   6   6  21      472.85      483.06     25.16 o
  -5   7  21       49.23       82.67     20.13 o
  -4   7  21       28.50       32.35     17.97 o
  -3   7  21      311.94      388.17     20.85 o
  -2   7  21      248.28      240.09     17.25 o
  -1   7  21      228.75      277.47     15.10 o
   0   7  21        4.37       23.72     13.66 o
   1   7  21      222.25      298.32     32.35 o
   2   7  21      252.78      226.43     23.72 o
   3   7  21      308.91      521.16     24.44 o
   4   7  21       28.49       22.28     13.66 o
   5   7  21       50.76       78.35     15.81 o
  -4   8  21       96.80       58.23     19.41 o
  -3   8  21       15.15       50.32     22.28 o
  -2   8  21       98.89      130.11     16.53 o
  -1   8  21      135.98      194.81     18.69 o
   0   8  21       77.92      108.54     29.47 o
   1   8  21      132.56      122.20     20.13 o
   2   8  21       90.34      102.79     20.13 o
   3   8  21       13.63       20.13     14.38 o
   4   8  21      100.32       77.63     15.81 o
  -2   9  21       37.27       76.92     32.35 o
   0   9  21      138.68       74.04     23.72 o
   1   9  21      133.65       34.50     19.41 o
   2   9  21       38.03      103.51     22.28 o
   0   0  22      258.03      166.77     14.38 o
   1   0  22      624.10      627.55     15.81 o
   2   0  22       33.25       25.16      8.63 o
   3   0  22      902.19      925.87     20.13 o
   4   0  22     1477.79     1358.61     26.60 o
   5   0  22        0.17       16.53     14.38 o
   6   0  22       23.96       30.91      9.34 o
   7   0  22       31.82      102.08     17.25 o
   8   0  22       24.70       13.66     12.94 o
  -8   1  22       13.80      -11.50     11.50 o
  -7   1  22      138.98       88.42     12.94 o
  -6   1  22      474.02      463.65     14.38 o
  -5   1  22     1021.88      889.92     23.72 o
  -4   1  22        7.03        3.59      7.91 o
  -3   1  22      199.89      181.15      8.63 o
  -2   1  22       95.17       78.35      9.34 o
  -1   1  22     1238.49     1199.74     23.72 o
   0   1  22     2874.38     2639.58     44.57 o
   1   1  22     1252.19     1118.51     20.85 o
   2   1  22       92.87      102.79     10.78 o
   3   1  22      193.84      177.55      9.34 o
   4   1  22        4.85       33.07      8.63 o
   5   1  22     1004.94     1067.48     25.88 o
   6   1  22      468.82      411.90     15.81 o
   7   1  22      138.64      141.61     15.81 o
   8   1  22       14.30       20.13     15.10 o
  -8   2  22       18.88       46.01     15.10 o
  -7   2  22      103.72       71.17     15.10 o
  -6   2  22       53.82       58.23     12.22 o
  -5   2  22       23.90       25.88      9.34 o
  -4   2  22      940.41      926.58     23.72 o
  -3   2  22      668.19      690.81     17.25 o
  -2   2  22       94.72      102.79      8.63 o
  -1   2  22      779.98      767.72     20.85 o
   0   2  22      322.12      332.82     12.22 o
   1   2  22      803.86      830.26     18.69 o
   2   2  22       94.80       87.70      7.91 o
   3   2  22      671.76      665.65     28.03 o
   4   2  22      937.02      937.37     21.57 o
   5   2  22       29.81       12.22     10.78 o
   6   2  22       52.52       46.72     10.06 o
   7   2  22      103.30      106.39     14.38 o
   8   2  22       17.23       85.54     29.47 o
  -8   3  22       11.97       33.07     23.00 o
  -6   3  22      154.51      130.11     14.38 o
  -5   3  22      139.00      132.27     13.66 o
  -4   3  22      687.62      585.85     15.81 o
  -3   3  22      365.28      329.95     12.22 o
  -2   3  22       42.26       18.69      9.34 o
  -1   3  22      356.58      340.01     15.10 o
   0   3  22      159.76      173.24      9.34 o
   1   3  22      353.56      337.85     12.22 o
   2   3  22       44.49       63.98     12.22 o
   3   3  22      371.15      349.36     22.28 o
   4   3  22      679.41      635.45     17.25 o
   5   3  22      133.73      123.64     11.50 o
   6   3  22      161.39      171.08     17.97 o
   7   3  22       53.97      130.11     15.81 o
   8   3  22       11.92       40.26     14.38 o
  -7   4  22       23.82       94.89     26.60 o
  -6   4  22       93.49      109.98     17.25 o
  -5   4  22      364.27      334.98     19.41 o
  -4   4  22      358.25      332.10     18.69 o
  -3   4  22      398.97      395.36     16.53 o
  -2   4  22     1437.82     1486.56     32.35 o
  -1   4  22     3513.47     3405.86     56.79 o
   0   4  22      828.96      807.26     20.13 o
   1   4  22     3519.34     3473.43     57.51 o
   2   4  22     1444.56     1554.13     30.19 o
   3   4  22      403.19      391.77     15.10 o
   4   4  22      366.90      401.11     16.53 o
   5   4  22      349.26      337.85     19.41 o
   6   4  22       95.56       58.23     15.10 o
   7   4  22       23.75       33.07     27.32 o
  -7   5  22       21.70        8.63     25.88 o
  -6   5  22       25.14       36.66     18.69 o
  -5   5  22       53.50       46.01     17.25 o
  -4   5  22      204.86      175.40     19.41 o
  -3   5  22      145.25      141.61     12.22 o
  -2   5  22       89.66       61.10     12.22 o
  -1   5  22      285.83      308.38     14.38 o
   0   5  22      506.90      584.42     17.25 o
   1   5  22      278.30      268.13     11.50 o
   2   5  22       89.25       94.89     10.06 o
   3   5  22      150.67      178.27     14.38 o
   4   5  22      198.66      173.24     15.81 o
   5   5  22       51.37       86.26     14.38 o
   6   5  22       24.06       28.75     15.10 o
   7   5  22       21.03       42.41     15.10 o
  -6   6  22       19.24       -3.59     17.97 o
  -5   6  22      131.98      140.89     20.85 o
  -4   6  22      140.24      118.61     15.10 o
  -3   6  22      284.69      245.84     20.13 o
  -2   6  22       22.17       24.44     12.22 o
  -1   6  22       87.96      122.20     12.22 o
   0   6  22     2554.47     2538.94     52.48 o
   1   6  22       83.58       86.98     11.50 o
   2   6  22       23.66       44.57     12.22 o
   3   6  22      284.01      370.20     26.60 o
   4   6  22      144.20      161.74     16.53 o
   5   6  22      130.74      260.22     20.85 o
   6   6  22       18.71       97.04     16.53 o
  -5   7  22      342.97      377.39     30.91 o
  -4   7  22       17.40      -27.32     27.32 o
  -3   7  22      158.73      118.61     16.53 o
  -2   7  22      212.68      249.44     23.00 o
  -1   7  22       94.50      149.52     15.10 o
   0   7  22      184.30      220.68     23.00 o
   1   7  22       98.14      147.36     20.13 o
   2   7  22      211.18      233.62     23.00 o
   3   7  22      160.14      118.61     20.13 o
   4   7  22       20.64       23.00     14.38 o
   5   7  22      346.22      376.67     27.32 o
  -4   8  22       59.51       11.50     18.69 o
  -3   8  22      252.41      186.90     23.00 o
  -2   8  22      221.09      299.04     20.85 o
  -1   8  22      342.39      429.15     23.72 o
   0   8  22      231.77      273.16     25.88 o
   1   8  22      326.36      347.92     27.32 o
   2   8  22      222.25      209.90     23.72 o
   3   8  22      254.52      239.37     20.85 o
   4   8  22       63.64      118.61     17.97 o
  -1   9  22        6.13      -12.22     23.72 o
   0   9  22      600.50      644.80     36.66 o
   1   9  22        5.43       99.20     21.57 o
   1   0  23      193.36      162.46      9.34 o
   2   0  23      431.80      406.86     13.66 o
   3   0  23     1025.74     1035.13     21.57 o
   4   0  23      697.36      711.65     21.57 o
   5   0  23        0.15       20.85     20.85 o
   6   0  23      135.26      148.80     12.94 o
   7   0  23      279.72      230.75     17.97 o
   8   0  23        0.89      -13.66     13.66 o
  -8   1  23        3.10       10.78     13.66 o
  -7   1  23      308.15      271.72     16.53 o
  -6   1  23      216.70      212.78     15.81 o
  -5   1  23       99.72       91.29     11.50 o
  -4   1  23      829.71      770.60     15.81 o
  -3   1  23      167.02      150.96      8.63 o
  -2   1  23      581.92      571.48     14.38 o
  -1   1  23      262.22      227.15      9.34 o
   0   1  23        0.43       16.53      7.91 o
   1   1  23      269.58      253.03     10.06 o
   2   1  23      583.59      587.29     15.10 o
   3   1  23      152.10      127.23      8.63 o
   4   1  23      824.10      736.81     18.69 o
   5   1  23      100.75       58.23     12.94 o
   6   1  23      215.34      244.41     12.94 o
   7   1  23      308.04      291.85     15.10 o
   8   1  23        2.92       51.76     17.25 o
  -8   2  23       35.49      -10.78     15.10 o
  -7   2  23      164.69      142.33     17.97 o
  -6   2  23      106.85       76.20     12.22 o
  -5   2  23      430.89      393.21     15.10 o
  -4   2  23      266.49      265.97     12.22 o
  -3   2  23      156.23      179.71     11.50 o
  -2   2  23      252.37      240.09     11.50 o
  -1   2  23      384.77      373.80     13.66 o
   0   2  23      131.65      166.05      9.34 o
   1   2  23      379.24      383.86     12.94 o
   2   2  23      272.34      251.59     10.06 o
   3   2  23      157.79      168.21     16.53 o
   4   2  23      269.63      276.75     11.50 o
   5   2  23      424.73      377.39     15.81 o
   6   2  23      115.05       97.76     11.50 o
   7   2  23      161.57      186.18     15.10 o
   8   2  23       36.83       16.53     21.57 o
  -7   3  23      321.13      373.80     35.94 o
  -6   3  23      333.37      364.45     23.00 o
  -5   3  23        6.62        8.63     12.22 o
  -4   3  23      536.88      466.53     14.38 o
  -3   3  23     1870.02     1747.50     32.35 o
  -2   3  23      757.33      726.03     19.41 o
  -1   3  23       96.41       74.04     11.50 o
   0   3  23     1123.95     1132.89     24.44 o
   1   3  23       93.33      100.64      7.91 o
   2   3  23      758.00      801.51     22.28 o
   3   3  23     1840.09     1778.41     37.38 o
   4   3  23      532.24      430.59     15.10 o
   5   3  23        6.66       12.22     12.94 o
   6   3  23      332.18      342.89     19.41 o
   7   3  23      316.54      322.04     20.13 o
  -7   4  23      100.93      164.61     24.44 o
  -6   4  23      291.94      217.09     21.57 o
  -5   4  23        1.83        4.31     12.22 o
  -4   4  23      150.66      114.30     13.66 o
  -3   4  23      310.21      311.26     14.38 o
  -2   4  23        9.19        5.03     10.78 o
  -1   4  23      247.18      265.97     13.66 o
   0   4  23      860.13      923.71     21.57 o
   1   4  23      250.64      246.56     12.94 o
   2   4  23       13.24       10.06      7.91 o
   3   4  23      307.73      310.54     14.38 o
   4   4  23      156.30      158.86     12.94 o
   5   4  23        1.57       46.01     17.97 o
   6   4  23      297.95      206.31     17.97 o
   7   4  23      101.81      130.83     16.53 o
  -6   5  23        9.29        9.34     18.69 o
  -5   5  23       52.08        0.00     19.41 o
  -4   5  23        8.93       12.22     13.66 o
  -3   5  23      829.01      848.95     25.16 o
  -2   5  23       36.61       32.35     10.06 o
  -1   5  23       14.94        7.91     10.06 o
   0   5  23       51.28       71.17      9.34 o
   1   5  23       16.72       10.78      7.91 o
   2   5  23       39.61       30.91      9.34 o
   3   5  23      824.94      800.07     25.88 o
   4   5  23        8.63       17.25     12.94 o
   5   5  23       54.06      109.98     15.81 o
   6   5  23        8.43       43.13     13.66 o
  -6   6  23        1.14      -17.25     17.97 o
  -5   6  23      165.55      163.90     20.85 o
  -4   6  23      250.09      227.87     31.63 o
  -3   6  23      101.68      223.56     22.28 o
  -2   6  23      197.84      174.68     14.38 o
  -1   6  23      118.81      103.51     14.38 o
   0   6  23     1497.39     1597.98     36.66 o
   1   6  23      115.68      134.42     10.78 o
   2   6  23      213.11      227.87     22.28 o
   3   6  23       99.78      131.55     21.57 o
   4   6  23      256.76      280.35     19.41 o
   5   6  23      167.46      170.37     18.69 o
   6   6  23        0.92       -4.31     17.97 o
  -5   7  23      125.66      253.03     24.44 o
  -4   7  23        7.69        7.19     18.69 o
  -3   7  23      331.61      389.61     27.32 o
  -2   7  23       30.21      -12.94     12.94 o
  -1   7  23       28.47       56.07     11.50 o
   0   7  23        1.95       10.06     12.94 o
   1   7  23       25.13       -4.31     21.57 o
   2   7  23       26.62       90.57     22.28 o
   3   7  23      321.23      271.00     22.28 o
   4   7  23        7.08       61.10     17.25 o
   5   7  23      126.89      189.77     18.69 o
  -3   8  23       90.96      131.55     22.28 o
  -2   8  23       78.04       54.63     20.13 o
  -1   8  23       92.53        2.16     18.69 o
   0   8  23      112.35      180.43     23.00 o
   1   8  23       92.51      134.42     31.63 o
   2   8  23       85.93      131.55     22.28 o
   3   8  23       90.54       91.29     19.41 o
   0   9  23        0.01       66.13     22.28 o
   0   0  24       59.19       74.04     10.78 o
   1   0  24      616.79      566.45     15.10 o
   2   0  24     2989.52     2913.46     48.88 o
   3   0  24       27.12       23.00      9.34 o
   4   0  24      461.97      421.24     15.81 o
   5   0  24      295.40      235.78     15.10 o
   6   0  24       69.69       61.82     10.78 o
   7   0  24       23.83       63.26     12.22 o
   8   0  24       82.67       98.48     17.97 o
  -8   1  24      121.00      216.37     17.97 o
  -7   1  24       69.35      105.67     12.94 o
  -6   1  24       36.19       39.54      8.63 o
  -5   1  24      286.58      218.53     14.38 o
  -4   1  24     2080.13     2035.75     33.79 o
  -3   1  24      631.62      622.52     13.66 o
  -2   1  24       19.50       47.44      7.91 o
  -1   1  24      269.07      259.50     11.50 o
   0   1  24      231.58      237.94     10.78 o
   1   1  24      262.82      266.69     11.50 o
   2   1  24       20.74       17.97      8.63 o
   3   1  24      622.48      563.57     21.57 o
   4   1  24     2093.42     2045.82     37.38 o
   5   1  24      298.07      285.38     14.38 o
   6   1  24       32.78       30.19     12.94 o
   7   1  24       69.75       82.67     11.50 o
   8   1  24      125.34      137.30     15.10 o
  -7   2  24       45.56       61.10     15.81 o
  -6   2  24       65.86       43.13     11.50 o
  -5   2  24      708.80      673.55     20.13 o
  -4   2  24       53.17       35.94      8.63 o
  -3   2  24      282.87      235.78     11.50 o
  -2   2  24      713.85      687.93     17.25 o
  -1   2  24     2475.67     2265.78     44.57 o
   0   2  24      894.22      915.08     20.85 o
   1   2  24     2471.78     2303.88     40.26 o
   2   2  24      717.48      677.15     17.97 o
   3   2  24      274.51      273.88     20.13 o
   4   2  24       47.79       56.07      9.34 o
   5   2  24      710.62      699.43     21.57 o
   6   2  24       66.31       82.67     13.66 o
   7   2  24       45.36       89.14     17.97 o
  -7   3  24       66.84       99.20     25.16 o
  -6   3  24       85.33       88.42     23.72 o
  -5   3  24      205.79      200.56     16.53 o
  -4   3  24      325.88      291.85     12.22 o
  -3   3  24      302.83      268.85     12.94 o
  -2   3  24      228.37      183.30     15.81 o
  -1   3  24       45.32       47.44      8.63 o
   0   3  24       68.70       53.91      8.63 o
   1   3  24       45.95        5.03      7.91 o
   2   3  24      228.49      248.00     13.66 o
   3   3  24      293.70      257.34     12.94 o
   4   3  24      343.17      357.98     15.81 o
   5   3  24      209.51      224.28     14.38 o
   6   3  24       89.62       61.82     17.97 o
   7   3  24       66.70      101.36     17.25 o
  -7   4  24       11.58       33.07     25.16 o
  -6   4  24       55.74      135.86     20.13 o
  -5   4  24      226.92      207.74     16.53 o
  -4   4  24      399.15      360.86     20.13 o
  -3   4  24        7.21       10.06      9.34 o
  -2   4  24       33.90       28.75     10.78 o
  -1   4  24     1942.00     1833.76     34.50 o
   0   4  24      761.18      733.94     17.97 o
   1   4  24     1905.58     1864.67     45.29 o
   2   4  24       32.69       47.44     12.94 o
   3   4  24        6.03       27.32     13.66 o
   4   4  24      390.72      355.11     16.53 o
   5   4  24      223.09      233.62     17.25 o
   6   4  24       57.53       65.41     14.38 o
   7   4  24       11.27        6.47     13.66 o
  -6   5  24       13.36       86.98     16.53 o
  -5   5  24       67.34       44.57     16.53 o
  -4   5  24      248.06      240.81     19.41 o
  -3   5  24      463.37      421.24     16.53 o
  -2   5  24      951.13      912.21     30.19 o
  -1   5  24      130.23      138.02     13.66 o
   0   5  24        5.41       42.41     10.78 o
   1   5  24      137.18      128.67     10.78 o
   2   5  24      958.17     1025.07     27.32 o
   3   5  24      460.19      398.24     19.41 o
   4   5  24      243.42      242.97     17.97 o
   5   5  24       63.97       63.26     15.10 o
   6   5  24       12.45       50.32     16.53 o
  -6   6  24      126.18      107.11     27.32 o
  -5   6  24      155.27      308.38     25.16 o
  -4   6  24      106.28       73.32     19.41 o
  -3   6  24      149.21      164.61     17.25 o
  -2   6  24      379.86      402.55     17.25 o
  -1   6  24       14.05        5.75     10.78 o
   0   6  24        0.32        3.59     10.06 o
   1   6  24       11.45       15.10     10.78 o
   2   6  24      373.72      383.14     26.60 o
   3   6  24      147.85      237.22     23.00 o
   4   6  24      114.43       98.48     17.97 o
   5   6  24      153.39      120.77     23.72 o
   6   6  24      129.16      139.45     17.25 o
  -5   7  24       79.32      150.24     23.72 o
  -4   7  24       77.10       58.94     22.28 o
  -3   7  24       84.49       -2.16     15.81 o
  -2   7  24       17.90       26.60     15.81 o
  -1   7  24       36.49       61.82     15.10 o
   0   7  24      351.33      283.22     17.97 o
   1   7  24       36.42       12.94     18.69 o
   2   7  24       18.07       49.60     17.25 o
   3   7  24       86.01       84.10     19.41 o
   4   7  24       79.47      -18.69     20.13 o
   5   7  24       76.91       82.67     17.25 o
  -3   8  24      510.84      398.24     28.75 o
  -2   8  24       36.29       25.88     17.25 o
  -1   8  24      211.30      156.71     17.25 o
   0   8  24      117.70      166.05     32.35 o
   1   8  24      205.92      153.11     23.72 o
   2   8  24       36.16       10.78     17.25 o
   3   8  24      511.37      403.99     30.19 o
   1   0  25      126.00       77.63      8.63 o
   2   0  25      195.98      237.94     12.22 o
   3   0  25     1584.93     1618.83     33.79 o
   4   0  25       65.30       57.51     10.78 o
   5   0  25       24.81       34.50     11.50 o
   6   0  25      140.00      159.58     12.22 o
   7   0  25       70.69       74.04     12.94 o
   8   0  25        1.93      -12.22     12.22 o
  -8   1  25      142.81      176.83     17.97 o
  -7   1  25      113.43       95.61     14.38 o
  -6   1  25      464.70      474.43     15.10 o
  -5   1  25       11.82      -10.06     10.06 o
  -4   1  25      293.12      273.88     11.50 o
  -3   1  25     1427.47     1406.05     23.72 o
  -2   1  25      927.80      953.90     19.41 o
  -1   1  25      113.34       99.92     10.06 o
   0   1  25        5.71       31.63      9.34 o
   1   1  25      120.75       98.48      7.91 o
   2   1  25      896.29      866.20     23.00 o
   3   1  25     1444.40     1409.64     35.94 o
   4   1  25      292.11      270.28     12.22 o
   5   1  25       11.43       14.38     10.06 o
   6   1  25      472.29      480.90     22.28 o
   7   1  25      118.18       68.29     12.22 o
   8   1  25      139.49      130.11     15.10 o
  -7   2  25      135.40      173.24     20.85 o
  -6   2  25       58.16       46.01     10.78 o
  -5   2  25      120.15      159.58     10.06 o
  -4   2  25      265.41      261.66     11.50 o
  -3   2  25     1279.69     1288.16     23.72 o
  -2   2  25     1365.37     1385.20     31.63 o
  -1   2  25      540.81      519.72     17.97 o
   0   2  25      244.59      255.91     12.94 o
   1   2  25      554.15      493.12     15.10 o
   2   2  25     1370.42     1387.36     35.22 o
   3   2  25     1303.16     1334.89     30.91 o
   4   2  25      262.58      284.66     14.38 o
   5   2  25      120.52      120.05     11.50 o
   6   2  25       59.09       74.04     11.50 o
   7   2  25      134.37      182.59     15.81 o
  -7   3  25      125.22       97.04     28.75 o
  -6   3  25      252.08      265.25     30.19 o
  -5   3  25       21.87      100.64     14.38 o
  -4   3  25      134.59      105.67     10.78 o
  -3   3  25       34.84       58.23     12.22 o
  -2   3  25     1678.29     1667.71     34.50 o
  -1   3  25      615.35      612.45     17.25 o
   0   3  25       13.69        0.00     10.06 o
   1   3  25      616.51      586.57     17.25 o
   2   3  25     1644.32     1591.51     35.22 o
   3   3  25       30.28       58.94     10.78 o
   4   3  25      134.54      100.64     10.06 o
   5   3  25       21.58       39.54     12.22 o
   6   3  25      255.47      258.78     17.97 o
   7   3  25      121.74      156.71     17.25 o
  -7   4  25      329.60      348.64     33.79 o
  -6   4  25       28.80       60.38     15.10 o
  -5   4  25        4.13       14.38     16.53 o
  -4   4  25       28.59       61.10     12.94 o
  -3   4  25      893.69      916.52     26.60 o
  -2   4  25      540.82      575.79     18.69 o
  -1   4  25     1221.96     1337.04     35.94 o
   0   4  25     1980.72     1945.90     36.66 o
   1   4  25     1239.94     1406.77     31.63 o
   2   4  25      542.05      550.63     19.41 o
   3   4  25      893.11      853.26     23.00 o
   4   4  25       26.88       37.38     13.66 o
   5   4  25        4.54       24.44     12.94 o
   6   4  25       25.96       33.79     15.10 o
   7   4  25      322.01      435.62     30.19 o
  -6   5  25       27.20       40.26     16.53 o
  -5   5  25       33.21       24.44     17.97 o
  -4   5  25       99.00      109.26     14.38 o
  -3   5  25      179.02      145.21     12.94 o
  -2   5  25      310.88      309.82     15.10 o
  -1   5  25      600.39      519.00     18.69 o
   0   5  25      132.85      122.92     10.78 o
   1   5  25      605.82      561.41     16.53 o
   2   5  25      309.70      310.54     15.10 o
   3   5  25      174.77      200.56     17.25 o
   4   5  25       98.83       56.07     15.81 o
   5   5  25       32.67       35.22     13.66 o
   6   5  25       30.14       23.00     12.94 o
  -5   6  25      111.92      184.02     28.75 o
  -4   6  25       57.89      -16.53     16.53 o
  -3   6  25      421.90      378.83     22.28 o
  -2   6  25      263.10      299.76     15.81 o
  -1   6  25     1421.85     1336.32     34.50 o
   0   6  25       37.07       23.72     10.78 o
   1   6  25     1408.80     1383.05     34.50 o
   2   6  25      263.33      280.35     25.88 o
   3   6  25      433.54      398.96     28.03 o
   4   6  25       57.07       49.60     19.41 o
   5   6  25      111.83      154.55     19.41 o
  -4   7  25       22.42        0.72     31.63 o
  -3   7  25      118.51      123.64     20.85 o
  -2   7  25      224.40      249.44     19.41 o
  -1   7  25      681.65      480.90     24.44 o
   0   7  25      124.25      119.33     15.81 o
   1   7  25      683.14      623.23     44.57 o
   2   7  25      232.81      245.84     32.35 o
   3   7  25      116.89      154.55     21.57 o
   4   7  25       20.93       15.81     18.69 o
  -3   8  25       74.45       66.13     22.28 o
  -2   8  25      119.57      147.36     24.44 o
  -1   8  25       69.88       69.01     18.69 o
   0   8  25       53.64       51.76     20.13 o
   1   8  25       70.10        5.03     20.85 o
   2   8  25      120.74      106.39     19.41 o
   3   8  25       77.82       14.38     14.38 o
   0   0  26     1106.23     1016.44     34.50 o
   1   0  26      207.84      198.40     12.22 o
   2   0  26        9.37        2.16      9.34 o
   3   0  26      997.53     1010.69     22.28 o
   4   0  26       13.27       12.22      9.34 o
   5   0  26      228.19      201.99     15.10 o
   6   0  26        7.32      -11.50     11.50 o
   7   0  26        4.35       37.38     12.94 o
  -7   1  26       31.98       84.10     20.13 o
  -6   1  26      536.74      486.65     18.69 o
  -5   1  26      642.81      617.48     19.41 o
  -4   1  26      373.84      347.92     10.78 o
  -3   1  26     1322.81     1373.70     23.00 o
  -2   1  26       35.11       49.60      7.91 o
  -1   1  26     1256.55     1271.63     25.88 o
   0   1  26      779.25      797.91     18.69 o
   1   1  26     1261.00     1250.06     23.72 o
   2   1  26       34.49       78.35      9.34 o
   3   1  26     1335.80     1378.73     42.41 o
   4   1  26      359.26      301.91     14.38 o
   5   1  26      647.66      622.52     20.13 o
   6   1  26      532.97      478.75     24.44 o
   7   1  26       32.37       43.85     20.85 o
  -7   2  26        2.85      -10.06     17.97 o
  -6   2  26       31.71       45.29     12.94 o
  -5   2  26      315.02      362.30     15.81 o
  -4   2  26      786.60      732.50     20.85 o
  -3   2  26      513.37      486.65     14.38 o
  -2   2  26      166.08      187.62     13.66 o
  -1   2  26      262.28      267.41     12.22 o
   0   2  26      126.13       82.67     10.78 o
   1   2  26      256.55      223.56     10.78 o
   2   2  26      166.18      162.46     12.22 o
   3   2  26      520.41      417.65     15.81 o
   4   2  26      774.38      766.28     20.13 o
   5   2  26      316.03      300.48     15.10 o
   6   2  26       31.24        9.34     10.78 o
   7   2  26        2.80       17.97     12.22 o
  -7   3  26      119.50      109.26     26.60 o
  -6   3  26       78.52      143.77     25.16 o
  -5   3  26       97.19       77.63     12.94 o
  -4   3  26      356.10      370.20     19.41 o
  -3   3  26      122.18       56.07     12.94 o
  -2   3  26        7.20       17.97     10.06 o
  -1   3  26      593.38      602.39     17.25 o
   0   3  26      465.81      489.53     15.10 o
   1   3  26      591.19      570.76     19.41 o
   2   3  26        6.52       18.69     10.06 o
   3   3  26      128.69      102.79     12.94 o
   4   3  26      344.47      391.77     14.38 o
   5   3  26       95.87       34.50     10.06 o
   6   3  26       75.75       53.91     20.85 o
   7   3  26      117.90      140.89     15.81 o
  -6   4  26        6.62       26.60     15.10 o
  -5   4  26       58.40       61.82     16.53 o
  -4   4  26      106.78      180.43     19.41 o
  -3   4  26      653.16      588.73     20.85 o
  -2   4  26       88.22      100.64     10.06 o
  -1   4  26      297.35      282.50     12.94 o
   0   4  26       90.67      118.61     10.06 o
   1   4  26      309.44      342.89     15.81 o
   2   4  26       89.26      127.95     13.66 o
   3   4  26      662.65      675.71     20.13 o
   4   4  26       99.69       85.54     11.50 o
   5   4  26       60.61       37.38     15.81 o
   6   4  26        7.52       65.41     16.53 o
  -6   5  26       54.89       92.01     17.97 o
  -5   5  26      638.96      621.08     34.50 o
  -4   5  26      244.42      322.76     24.44 o
  -3   5  26       12.57       18.69     25.16 o
  -2   5  26      260.81      272.44     15.81 o
  -1   5  26      317.64      273.16     14.38 o
   0   5  26        0.74       17.25     10.06 o
   1   5  26      319.35      294.01     12.94 o
   2   5  26      259.12      242.97     15.10 o
   3   5  26       13.21        4.31     15.10 o
   4   5  26      239.48      255.91     18.69 o
   5   5  26      639.00      710.93     29.47 o
   6   5  26       54.18      112.14     20.85 o
  -5   6  26      296.63      299.04     26.60 o
  -4   6  26      154.17      195.52     20.13 o
  -3   6  26      153.16      139.45     20.85 o
  -2   6  26       23.47       43.85     11.50 o
  -1   6  26       85.78       74.04     11.50 o
   0   6  26      326.84      365.89     17.25 o
   1   6  26       86.51       81.95     15.10 o
   2   6  26       24.56        7.91     17.97 o
   3   6  26      151.80      148.08     19.41 o
   4   6  26      145.44      147.36     17.25 o
   5   6  26      298.93      409.74     23.72 o
  -4   7  26       26.31      -15.81     15.81 o
  -3   7  26      201.31      152.39     21.57 o
  -2   7  26      216.37      220.68     19.41 o
  -1   7  26       15.47       30.91     11.50 o
   0   7  26        1.50       53.19     17.97 o
   1   7  26       18.18        2.88     25.16 o
   2   7  26      219.08      229.31     23.00 o
   3   7  26      198.25      202.71     24.44 o
   4   7  26       28.75       26.60     26.60 o
  -2   8  26      113.69      155.27     24.44 o
  -1   8  26       32.52       56.79     15.81 o
   0   8  26      492.61      503.19     33.07 o
   1   8  26       31.71      -15.10     18.69 o
   2   8  26      111.42      138.02     20.85 o
   1   0  27      907.08      879.86     20.85 o
   2   0  27     3958.89     3803.38     63.26 o
   3   0  27       62.88       67.57      8.63 o
   4   0  27      446.94      419.80     16.53 o
   5   0  27        1.34      -11.50     11.50 o
   6   0  27       14.57       37.38      9.34 o
   7   0  27      116.42      166.77     20.13 o
  -7   1  27      204.15      218.53     17.97 o
  -6   1  27        9.96       99.92     14.38 o
  -5   1  27      202.34      181.87     12.94 o
  -4   1  27      232.97      267.41     11.50 o
  -3   1  27      287.43      258.06     10.06 o
  -2   1  27      463.28      456.46     12.94 o
  -1   1  27      633.26      672.12     17.97 o
   0   1  27      801.53      783.54     20.13 o
   1   1  27      625.33      518.28     15.81 o
   2   1  27      472.91      437.77     14.38 o
   3   1  27      291.24      332.82     17.97 o
   4   1  27      228.74      272.44     15.10 o
   5   1  27      201.94      178.27     12.94 o
   6   1  27        9.35        9.34     13.66 o
   7   1  27      206.88      225.00     15.81 o
  -7   2  27       21.18       36.66     29.47 o
  -6   2  27       74.88      163.90     18.69 o
  -5   2  27      115.81      131.55     20.85 o
  -4   2  27      117.09      143.77     10.78 o
  -3   2  27      622.43      567.88     15.10 o
  -2   2  27     1436.75     1441.99     29.47 o
  -1   2  27     2019.43     2006.28     37.38 o
   0   2  27        0.77      -10.78     11.50 o
   1   2  27     2035.79     2044.38     37.38 o
   2   2  27     1409.81     1403.89     33.79 o
   3   2  27      637.39      649.11     20.13 o
   4   2  27      113.84       79.79     10.06 o
   5   2  27      111.96      121.48     10.78 o
   6   2  27       70.92      112.86     13.66 o
   7   2  27       22.15       75.48     33.07 o
  -7   3  27       15.26       13.66     20.13 o
  -6   3  27        6.22       59.66     26.60 o
  -5   3  27        5.04       25.88     12.94 o
  -4   3  27       43.00       35.94     12.94 o
  -3   3  27      856.20      837.45     23.72 o
  -2   3  27       38.46       20.85      9.34 o
  -1   3  27        7.54        8.63      9.34 o
   0   3  27     1124.34     1083.29     23.72 o
   1   3  27        8.94       23.00     12.22 o
   2   3  27       36.55       41.69     10.78 o
   3   3  27      877.51      893.52     23.72 o
   4   3  27       40.65       30.91     10.06 o
   5   3  27        5.23        7.91     10.78 o
   6   3  27        7.68       -2.88     14.38 o
   7   3  27       17.52       61.10     15.10 o
  -6   4  27       50.92       73.32     28.03 o
  -5   4  27        1.87       40.97     14.38 o
  -4   4  27      105.84      104.95     15.81 o
  -3   4  27      737.46      707.34     33.07 o
  -2   4  27      593.32      533.38     16.53 o
  -1   4  27      134.24      159.58     11.50 o
   0   4  27       52.14       37.38     10.78 o
   1   4  27      139.44      118.61     11.50 o
   2   4  27      575.72      559.26     19.41 o
   3   4  27      752.11      605.98     23.00 o
   4   4  27      108.34      120.05     12.22 o
   5   4  27        1.60      -14.38     14.38 o
   6   4  27       48.88       23.00     14.38 o
  -6   5  27      180.49      161.02     21.57 o
  -5   5  27       33.10       51.04     24.44 o
  -4   5  27       33.12       40.26     19.41 o
  -3   5  27      223.98      245.12     20.85 o
  -2   5  27      374.38      330.67     17.25 o
  -1   5  27       51.22       76.20     11.50 o
   0   5  27      467.55      409.02     15.10 o
   1   5  27       53.83       88.42     10.06 o
   2   5  27      355.20      376.67     17.25 o
   3   5  27      233.45      196.96     15.81 o
   4   5  27       31.10       58.23     15.10 o
   5   5  27       33.95       20.13     15.10 o
   6   5  27      172.51      263.81     20.85 o
  -5   6  27       30.28       55.35     30.19 o
  -4   6  27      472.52      452.87     29.47 o
  -3   6  27      319.35      337.85     24.44 o
  -2   6  27       85.71      125.80     14.38 o
  -1   6  27       37.68       37.38     12.22 o
   0   6  27      749.83      902.14     30.91 o
   1   6  27       42.00       56.07     13.66 o
   2   6  27       80.99      120.77     20.85 o
   3   6  27      320.35      263.81     24.44 o
   4   6  27      465.42      438.49     24.44 o
   5   6  27       30.95      -29.47     29.47 o
  -4   7  27       18.78       -2.88     19.41 o
  -3   7  27      176.18      216.37     25.88 o
  -2   7  27      351.98      365.89     38.82 o
  -1   7  27       71.69       40.97     12.94 o
   0   7  27       41.65       59.66     22.28 o
   1   7  27       68.56       67.57     20.13 o
   2   7  27      353.26      357.98     26.60 o
   3   7  27      183.46      156.71     25.16 o
   4   7  27       18.21       69.01     17.25 o
  -2   8  27      378.74      285.38     25.88 o
  -1   8  27       17.26       41.69     17.97 o
   0   8  27        3.46       24.44     18.69 o
   1   8  27       14.87       -2.16     17.97 o
   2   8  27      378.87      397.52     32.35 o
   0   0  28       56.46       44.57     13.66 o
   1   0  28      960.20      875.55     20.85 o
   2   0  28      463.55      455.03     14.38 o
   3   0  28      982.27      909.33     25.16 o
   4   0  28      129.14      106.39     15.10 o
   5   0  28        3.32       25.88     10.78 o
   6   0  28       32.26       30.19     16.53 o
   7   0  28      184.95      153.83     16.53 o
  -7   1  28       45.18       42.41     13.66 o
  -6   1  28       59.60       77.63     12.22 o
  -5   1  28      889.77      892.08     25.88 o
  -4   1  28      244.91      299.76     12.22 o
  -3   1  28      696.30      716.68     15.81 o
  -2   1  28      606.20      578.67     16.53 o
  -1   1  28      982.63      996.31     23.00 o
   0   1  28      893.68      800.07     20.13 o
   1   1  28      964.96      992.00     22.28 o
   2   1  28      606.65      605.26     16.53 o
   3   1  28      699.55      692.96     21.57 o
   4   1  28      244.65      254.47     14.38 o
   5   1  28      897.35      856.14     30.19 o
   6   1  28       61.85       46.72     15.10 o
   7   1  28       43.90       42.41     18.69 o
  -7   2  28       33.22      110.70     29.47 o
  -6   2  28      117.88      175.40     20.85 o
  -5   2  28       19.74        1.44     12.22 o
  -4   2  28       41.46        7.91      8.63 o
  -3   2  28      214.96      217.81     10.06 o
  -2   2  28      183.92      183.30     12.94 o
  -1   2  28      142.37      112.14     12.22 o
   0   2  28      212.09      188.34     11.50 o
   1   2  28      149.68      127.23     10.06 o
   2   2  28      181.63      186.18     13.66 o
   3   2  28      211.82      192.65     15.10 o
   4   2  28       40.66       25.16     10.78 o
   5   2  28       22.29       31.63      8.63 o
   6   2  28      114.45      153.11     16.53 o
   7   2  28       32.71       72.60     18.69 o
  -7   3  28      193.51      196.24     25.88 o
  -6   3  28      128.64      235.06     32.35 o
  -5   3  28      228.86      266.69     21.57 o
  -4   3  28      650.39      681.46     27.32 o
  -3   3  28      331.24      345.76     16.53 o
  -2   3  28        6.75       30.19     10.06 o
  -1   3  28       30.60       44.57      9.34 o
   0   3  28      487.88      439.93     15.10 o
   1   3  28       25.80       30.19     10.78 o
   2   3  28        7.24        5.03      9.34 o
   3   3  28      332.36      240.09     14.38 o
   4   3  28      647.22      619.64     17.97 o
   5   3  28      238.11      238.65     15.81 o
   6   3  28      126.62      137.30     16.53 o
   7   3  28      195.20      221.40     17.97 o
  -6   4  28       28.25      -22.28     22.28 o
  -5   4  28       73.60       69.73     17.25 o
  -4   4  28      311.51      347.20     18.69 o
  -3   4  28      117.32      138.74     16.53 o
  -2   4  28      520.57      585.14     19.41 o
  -1   4  28      651.19      593.04     17.25 o
   0   4  28       92.90      127.23     14.38 o
   1   4  28      653.17      657.02     21.57 o
   2   4  28      521.82      488.09     18.69 o
   3   4  28      114.98      109.98     12.94 o
   4   4  28      305.53      249.44     15.81 o
   5   4  28       78.48       36.66     15.10 o
   6   4  28       25.94       22.28     17.97 o
  -6   5  28       51.67       28.03     23.72 o
  -5   5  28      404.76      449.27     28.03 o
  -4   5  28      249.59      289.69     25.16 o
  -3   5  28      313.50      386.02     20.85 o
  -2   5  28      332.90      346.48     16.53 o
  -1   5  28      794.67      795.04     21.57 o
   0   5  28      251.62      298.32     14.38 o
   1   5  28      782.28      795.04     23.00 o
   2   5  28      328.69      307.66     15.81 o
   3   5  28      320.88      421.96     28.75 o
   4   5  28      248.81      193.37     17.97 o
   5   5  28      415.46      484.50     26.60 o
   6   5  28       51.48        5.03     18.69 o
  -5   6  28       74.91       94.17     30.91 o
  -4   6  28      436.79      445.68     30.19 o
  -3   6  28      198.23      261.66     34.50 o
  -2   6  28      130.72      129.39     13.66 o
  -1   6  28      381.33      381.70     17.97 o
   0   6  28        0.98      -10.78     10.78 o
   1   6  28      385.82      409.74     21.57 o
   2   6  28      130.08      135.14     22.28 o
   3   6  28      200.06      193.37     23.00 o
   4   6  28      430.25      327.79     23.72 o
   5   6  28       78.07      117.89     17.97 o
  -3   7  28       88.75      108.54     20.85 o
  -2   7  28      349.38      288.97     27.32 o
  -1   7  28      416.59      513.97     23.00 o
   0   7  28      428.25      422.68     29.47 o
   1   7  28      423.26      549.91     35.94 o
   2   7  28      348.15      344.32     27.32 o
   3   7  28       84.26      115.73     25.16 o
  -1   8  28      151.32       15.81     29.47 o
   0   8  28      145.60       94.17     20.13 o
   1   8  28      154.77      180.43     23.00 o
   1   0  29     1277.41     1208.37     23.72 o
   2   0  29      219.41      182.59     12.22 o
   3   0  29     1278.69     1370.83     32.35 o
   4   0  29      406.70      403.99     15.10 o
   5   0  29      466.41      455.74     17.25 o
   6   0  29        3.47       23.00     10.06 o
   7   0  29       64.31      113.58     22.28 o
  -7   1  29       58.27       80.51     14.38 o
  -6   1  29      108.28       92.73     11.50 o
  -5   1  29       96.19       85.54     11.50 o
  -4   1  29      131.02      114.30     10.06 o
  -3   1  29       29.58        3.59      7.19 o
  -2   1  29     1640.00     1652.61     29.47 o
  -1   1  29      725.28      747.59     22.28 o
   0   1  29       60.22       99.92      9.34 o
   1   1  29      718.94      644.08     17.25 o
   2   1  29     1604.29     1605.17     35.22 o
   3   1  29       27.94       43.85     12.94 o
   4   1  29      135.74      114.30     12.22 o
   5   1  29       95.32       59.66     15.81 o
   6   1  29      107.11       53.19     17.97 o
   7   1  29       55.19       85.54     19.41 o
  -7   2  29       64.91       81.95     21.57 o
  -6   2  29      138.02      199.12     24.44 o
  -5   2  29        8.60       14.38     12.94 o
  -4   2  29      493.62      462.93     17.97 o
  -3   2  29      164.45      150.24     10.06 o
  -2   2  29      136.25       74.76     11.50 o
  -1   2  29      342.00      337.85     15.10 o
   0   2  29       38.23       61.82      9.34 o
   1   2  29      354.67      329.95     12.94 o
   2   2  29      141.97      128.67     12.94 o
   3   2  29      164.63      145.92     13.66 o
   4   2  29      491.79      487.37     15.81 o
   5   2  29        7.77        0.72     11.50 o
   6   2  29      137.24      123.64     14.38 o
   7   2  29       59.62       86.98     20.85 o
  -6   3  29      134.77      219.25     26.60 o
  -5   3  29       24.09       68.29     33.07 o
  -4   3  29       28.49       51.76     11.50 o
  -3   3  29      248.15      239.37     15.10 o
  -2   3  29      691.98      627.55     17.97 o
  -1   3  29      264.99      240.09     12.22 o
   0   3  29       16.83        4.31     10.06 o
   1   3  29      271.38      286.82     15.81 o
   2   3  29      684.37      710.93     22.28 o
   3   3  29      240.44      259.50     14.38 o
   4   3  29       28.45       43.85     10.06 o
   5   3  29       24.59       30.91     10.06 o
   6   3  29      139.78      138.74     16.53 o
  -6   4  29       44.29      112.14     27.32 o
  -5   4  29      336.27      268.85     22.28 o
  -4   4  29      348.89      317.73     20.85 o
  -3   4  29       90.09       89.85     12.94 o
  -2   4  29       88.32       88.42     10.06 o
  -1   4  29      257.72      230.75     12.94 o
   0   4  29        0.65       15.10     11.50 o
   1   4  29      263.90      290.41     15.81 o
   2   4  29       86.67       79.79     10.06 o
   3   4  29       96.53       93.45     12.22 o
   4   4  29      347.63      372.36     20.13 o
   5   4  29      334.98      391.05     23.00 o
   6   4  29       43.86       55.35     15.81 o
  -5   5  29      124.63      176.83     21.57 o
  -4   5  29       54.59       84.82     17.25 o
  -3   5  29       26.03       73.32     15.81 o
  -2   5  29      138.67      122.20     22.28 o
  -1   5  29       27.35       34.50     10.78 o
   0   5  29        0.44       35.22     12.22 o
   1   5  29       28.87       44.57     10.06 o
   2   5  29      142.28      165.33     12.94 o
   3   5  29       27.98       89.85     18.69 o
   4   5  29       53.84       89.85     17.25 o
   5   5  29      125.95      155.27     18.69 o
  -4   6  29       90.73       78.35     21.57 o
  -3   6  29      264.00      254.47     23.00 o
  -2   6  29       10.13       58.23     16.53 o
  -1   6  29      397.34      453.59     24.44 o
   0   6  29        2.31       15.81     12.22 o
   1   6  29      399.16      500.31     28.75 o
   2   6  29        8.74        9.34     18.69 o
   3   6  29      252.16      266.69     25.16 o
   4   6  29       89.99       84.82     15.81 o
  -3   7  29       45.66      131.55     23.00 o
  -2   7  29       45.93       30.91     15.81 o
  -1   7  29       81.58       66.85     14.38 o
   0   7  29       24.38        1.44     17.97 o
   1   7  29       84.67      101.36     30.19 o
   2   7  29       50.01       84.82     20.13 o
   3   7  29       47.93       49.60     23.00 o
   0   8  29       82.13      123.64     21.57 o
   0   0  30      762.99      681.46     24.44 o
   1   0  30        1.97       -9.34      9.34 o
   2   0  30       91.93       66.13     10.06 o
   3   0  30      727.48      634.74     17.97 o
   4   0  30      142.82      119.33     10.78 o
   5   0  30        0.19       17.97     13.66 o
   6   0  30       28.02       31.63     12.22 o
   7   0  30        0.37       33.79     19.41 o
  -7   1  30       91.75       83.39     15.81 o
  -6   1  30       25.89       53.91     19.41 o
  -5   1  30      340.76      376.67     15.81 o
  -4   1  30      158.09      149.52     11.50 o
  -3   1  30        6.82       13.66      7.19 o
  -2   1  30       21.55       24.44      7.91 o
  -1   1  30       69.48       60.38     10.06 o
   0   1  30      197.76      172.52     10.78 o
   1   1  30       71.68       27.32      9.34 o
   2   1  30       21.83       53.19     12.94 o
   3   1  30        7.33      -10.06     10.06 o
   4   1  30      162.15      171.08     12.94 o
   5   1  30      347.34      368.05     18.69 o
   6   1  30       24.64      -13.66     13.66 o
   7   1  30       90.30       92.73     21.57 o
  -6   2  30       18.42       13.66     17.25 o
  -5   2  30       86.25      126.52     34.50 o
  -4   2  30      206.84      195.52     12.94 o
  -3   2  30      359.56      365.89     14.38 o
  -2   2  30      814.41      736.09     20.13 o
  -1   2  30       99.43       52.48     10.78 o
   0   2  30       21.73       16.53     11.50 o
   1   2  30      103.37       94.17     12.22 o
   2   2  30      818.37      748.31     23.00 o
   3   2  30      357.02      393.21     19.41 o
   4   2  30      201.91      217.81     16.53 o
   5   2  30       83.66      128.67     10.78 o
   6   2  30       16.52      -14.38     17.97 o
  -6   3  30      431.27      540.57     35.22 o
  -5   3  30      118.51      145.21     20.85 o
  -4   3  30       25.50       47.44     12.22 o
  -3   3  30      174.53      128.67     11.50 o
  -2   3  30      219.38      214.93     12.94 o
  -1   3  30       23.07        8.63     10.06 o
   0   3  30      518.04      493.84     16.53 o
   1   3  30       23.88        5.03     11.50 o
   2   3  30      221.44      188.34     13.66 o
   3   3  30      182.07      169.65     15.81 o
   4   3  30       24.91       12.22      9.34 o
   5   3  30      118.51      209.18     17.97 o
   6   3  30      435.85      455.74     26.60 o
  -6   4  30      196.76      269.56     32.35 o
  -5   4  30      282.91      296.88     23.72 o
  -4   4  30      161.27      115.73     17.97 o
  -3   4  30      205.36      225.72     13.66 o
  -2   4  30       65.20       50.32     10.06 o
  -1   4  30       62.87       31.63     12.94 o
   0   4  30     1053.01      933.05     28.03 o
   1   4  30       61.36       91.29     11.50 o
   2   4  30       65.67       66.85     11.50 o
   3   4  30      207.56      213.50     14.38 o
   4   4  30      166.79      158.86     13.66 o
   5   4  30      276.51      272.44     20.85 o
   6   4  30      194.67      161.74     17.97 o
  -5   5  30      141.36      170.37     20.13 o
  -4   5  30      177.89      184.74     22.28 o
  -3   5  30       35.02       33.79     17.25 o
  -2   5  30       77.50       63.26     12.22 o
  -1   5  30       77.08      115.01     12.22 o
   0   5  30       14.07       19.41      9.34 o
   1   5  30       77.76       81.95     12.94 o
   2   5  30       79.68      112.14     19.41 o
   3   5  30       35.19       46.72     20.13 o
   4   5  30      181.66      170.37     18.69 o
   5   5  30      134.49       74.04     16.53 o
  -4   6  30      201.11      161.74     21.57 o
  -3   6  30       57.24      137.30     21.57 o
  -2   6  30       56.09       98.48     14.38 o
  -1   6  30       44.88       93.45     15.81 o
   0   6  30       51.30       96.32     12.94 o
   1   6  30       45.61       45.29     13.66 o
   2   6  30       57.91      222.12     33.07 o
   3   6  30       56.01       76.92     17.25 o
   4   6  30      210.39      211.34     19.41 o
  -3   7  30       37.46       72.60     23.00 o
  -2   7  30        8.84       67.57     38.10 o
  -1   7  30      259.30      230.03     20.85 o
   0   7  30       77.41       90.57     19.41 o
   1   7  30      251.17      267.41     26.60 o
   2   7  30        8.22       10.06     20.13 o
   3   7  30       34.70       46.72     21.57 o
   1   0  31      124.34      137.30     10.06 o
   2   0  31     1064.34     1077.54     23.00 o
   3   0  31        3.25        0.72     10.78 o
   4   0  31       14.13       25.88     10.06 o
   5   0  31        3.92        0.72     10.78 o
   6   0  31      190.17      144.49     15.81 o
  -6   1  31       70.45       94.17     12.22 o
  -5   1  31      113.39       94.89     13.66 o
  -4   1  31       59.02       59.66     10.06 o
  -3   1  31        3.47       39.54      9.34 o
  -2   1  31      826.61      822.35     18.69 o
  -1   1  31      148.67      154.55     10.78 o
   0   1  31      372.71      334.26     12.94 o
   1   1  31      149.72      120.77     10.06 o
   2   1  31      840.62      887.05     25.16 o
   3   1  31        3.47        2.88     13.66 o
   4   1  31       58.02       83.39     15.10 o
   5   1  31      112.78      168.93     15.10 o
   6   1  31       70.47      115.73     20.13 o
  -6   2  31       74.52       52.48     21.57 o
  -5   2  31       42.78       20.85     24.44 o
  -4   2  31      179.55      240.09     17.97 o
  -3   2  31      192.59      235.06     11.50 o
  -2   2  31      111.32      115.01     13.66 o
  -1   2  31      239.34      282.50     15.81 o
   0   2  31        3.13       23.72     12.94 o
   1   2  31      252.16      213.50     14.38 o
   2   2  31      110.99      132.27     11.50 o
   3   2  31      192.82      250.16     15.81 o
   4   2  31      183.17      170.37     11.50 o
   5   2  31       40.80       72.60     10.78 o
   6   2  31       75.05       62.54     14.38 o
  -6   3  31      385.46      527.63     32.35 o
  -5   3  31       69.75       36.66     17.97 o
  -4   3  31       72.99      118.61     15.81 o
  -3   3  31      319.91      298.32     15.10 o
  -2   3  31     1004.39      889.20     27.32 o
  -1   3  31      200.43      221.40     12.94 o
   0   3  31        4.37       17.25     11.50 o
   1   3  31      201.74      204.15     13.66 o
   2   3  31     1002.79     1016.44     28.03 o
   3   3  31      320.68      295.44     15.81 o
   4   3  31       69.60      117.17     14.38 o
   5   3  31       69.26       23.00     11.50 o
   6   3  31      388.29      349.36     21.57 o
  -5   4  31       36.44       24.44     25.16 o
  -4   4  31      174.65      211.34     17.97 o
  -3   4  31      314.64      324.20     17.25 o
  -2   4  31       59.80       67.57     10.06 o
  -1   4  31       24.76       74.04     11.50 o
   0   4  31       41.12       57.51     11.50 o
   1   4  31       23.66       17.97     15.81 o
   2   4  31       59.73       52.48     11.50 o
   3   4  31      300.58      291.85     15.81 o
   4   4  31      177.44      163.18     19.41 o
   5   4  31       36.65       66.85     15.10 o
  -5   5  31       87.42       83.39     19.41 o
  -4   5  31      241.03      340.73     25.88 o
  -3   5  31      272.86      186.18     23.00 o
  -2   5  31      380.30      437.77     22.28 o
  -1   5  31       10.97       -8.63     10.06 o
   0   5  31        2.92       -7.19      9.34 o
   1   5  31       10.40       19.41     12.22 o
   2   5  31      393.69      512.53     25.16 o
   3   5  31      270.36      266.69     25.88 o
   4   5  31      246.91      249.44     20.85 o
   5   5  31       86.09       56.07     17.97 o
  -4   6  31       76.41       81.95     20.13 o
  -3   6  31      207.04      209.18     23.00 o
  -2   6  31      112.39      108.54     15.10 o
  -1   6  31      129.62      152.39     17.97 o
   0   6  31        0.19       39.54     11.50 o
   1   6  31      124.88      159.58     17.25 o
   2   6  31      112.79      108.54     20.85 o
   3   6  31      199.88      109.26     20.13 o
   4   6  31       77.97      128.67     17.97 o
  -2   7  31      260.05      231.47     25.16 o
  -1   7  31       24.89       76.20     15.81 o
   1   7  31       25.35      -10.78     17.25 o
   2   7  31      266.10      288.25     26.60 o
   0   0  32     1773.93     1633.92     43.85 o
   1   0  32       26.03       38.82      9.34 o
   2   0  32       39.48       20.85      9.34 o
   3   0  32        0.93       33.07     12.94 o
   4   0  32       26.41       86.26     12.22 o
   5   0  32      172.36      219.25     17.25 o
   6   0  32       10.81       65.41     19.41 o
  -6   1  32       16.42       66.13     14.38 o
  -5   1  32      314.82      383.86     20.13 o
  -4   1  32       16.14       32.35     10.06 o
  -3   1  32      409.78      384.58     13.66 o
  -2   1  32      446.93      386.02     13.66 o
  -1   1  32      330.42      297.60     12.94 o
   0   1  32       43.48        9.34      8.63 o
   1   1  32      336.11      332.10     13.66 o
   2   1  32      446.12      373.80     20.85 o
   3   1  32      409.19      377.39     17.25 o
   4   1  32       16.26      -10.78     10.78 o
   5   1  32      305.42      324.92     15.81 o
   6   1  32       16.41       25.16     12.94 o
  -6   2  32       13.44       76.20     33.07 o
  -5   2  32       78.96      126.52     33.07 o
  -4   2  32      384.48      462.21     27.32 o
  -3   2  32      250.60      165.33     13.66 o
  -2   2  32      219.14      229.31     13.66 o
  -1   2  32      386.22      389.61     17.25 o
   0   2  32     1685.25     1662.68     38.82 o
   1   2  32      382.64      368.05     20.85 o
   2   2  32      220.93      236.50     13.66 o
   3   2  32      250.92      146.64     12.94 o
   4   2  32      385.67      357.26     15.10 o
   5   2  32       80.47       69.73     10.78 o
   6   2  32       15.38       79.79     30.91 o
  -6   3  32       11.55       71.88     23.72 o
  -5   3  32      131.93      109.26     23.00 o
  -4   3  32       61.95       51.04     14.38 o
  -3   3  32       42.81      103.51     11.50 o
  -2   3  32       42.46       40.26     13.66 o
  -1   3  32      211.56      191.21     13.66 o
   0   3  32       20.64       37.38     10.78 o
   1   3  32      206.40      163.90     16.53 o
   2   3  32       43.05       61.10     15.10 o
   3   3  32       39.65       94.17     15.10 o
   4   3  32       60.47       82.67     10.78 o
   5   3  32      137.74      134.42     18.69 o
   6   3  32       11.06       69.01     15.81 o
  -5   4  32       11.52      -20.13     20.13 o
  -4   4  32      496.74      479.47     26.60 o
  -3   4  32       30.91       25.16     11.50 o
  -2   4  32        6.12      -11.50     11.50 o
  -1   4  32      439.36      427.71     23.00 o
   0   4  32      263.51      211.34     17.25 o
   1   4  32      438.60      401.83     18.69 o
   2   4  32        5.50       73.32     22.28 o
   3   4  32       31.34       71.88     18.69 o
   4   4  32      496.06      528.35     28.03 o
   5   4  32       11.88       49.60     15.81 o
  -4   5  32      107.27      113.58     20.13 o
  -3   5  32       21.02       64.70     19.41 o
  -2   5  32       10.77       12.22     12.94 o
  -1   5  32      149.38      166.05     12.94 o
   0   5  32        3.75       48.88     11.50 o
   1   5  32      150.50      170.37     14.38 o
   2   5  32       10.26       61.82     21.57 o
   3   5  32       18.68      120.05     24.44 o
   4   5  32      108.04      111.42     18.69 o
  -3   6  32        0.06       54.63     21.57 o
  -2   6  32      166.20      184.74     18.69 o
  -1   6  32       55.12       45.29     14.38 o
   0   6  32      159.79      110.70     17.97 o
   1   6  32       54.33       55.35     15.81 o
   2   6  32      168.92      189.05     23.00 o
   3   6  32        0.08       49.60     22.28 o
  -2   7  32       10.42       76.20     19.41 o
  -1   7  32       19.19       61.10     17.25 o
   0   7  32       68.63       21.57     23.00 o
   1   7  32       20.70      -25.88     25.88 o
   2   7  32       11.20       53.19     25.16 o
   1   0  33      154.74      127.95     12.22 o
   2   0  33      125.18       84.82     11.50 o
   3   0  33      607.67      551.35     20.13 o
   4   0  33       31.68       34.50     10.06 o
   5   0  33       53.74       30.91     12.94 o
   6   0  33       60.23       72.60     14.38 o
  -6   1  33       87.79       79.07     37.38 o
  -5   1  33        6.66       20.13     12.22 o
  -4   1  33       80.25       85.54     12.94 o
  -3   1  33       38.61       20.13     12.22 o
  -2   1  33        7.09        1.44      9.34 o
  -1   1  33       95.05      115.73     10.06 o
   0   1  33      165.93      159.58     12.22 o
   1   1  33       95.48       54.63     10.06 o
   2   1  33        5.32       41.69     14.38 o
   3   1  33       38.06       33.07     17.25 o
   4   1  33       81.21      105.67     10.78 o
   5   1  33        6.72       13.66     12.22 o
   6   1  33       92.80      103.51     16.53 o
  -6   2  33       67.33      144.49     23.00 o
  -5   2  33       63.07      124.36     33.07 o
  -4   2  33       39.44      115.73     19.41 o
  -3   2  33      141.60      138.02     11.50 o
  -2   2  33       95.14      125.80     12.22 o
  -1   2  33       40.56       19.41     11.50 o
   0   2  33        6.38       30.19     10.78 o
   1   2  33       38.99       99.92     19.41 o
   2   2  33       95.30       60.38     16.53 o
   3   2  33      145.13      123.64     13.66 o
   4   2  33       38.40       31.63     10.78 o
   5   2  33       65.22       48.88     10.06 o
   6   2  33       67.50       65.41     19.41 o
  -5   3  33       80.34      143.05     23.00 o
  -4   3  33      314.29      409.02     43.13 o
  -3   3  33      159.63      130.11     16.53 o
  -2   3  33      372.65      296.16     16.53 o
  -1   3  33       27.85       40.97     15.81 o
   0   3  33       23.65       29.47     12.94 o
   1   3  33       28.56       33.79     11.50 o
   2   3  33      369.17      419.80     28.03 o
   3   3  33      159.42      168.93     16.53 o
   4   3  33      315.73      363.73     16.53 o
   5   3  33       80.52      117.17     17.25 o
  -5   4  33       11.26        4.31     22.28 o
  -4   4  33       60.30       90.57     15.10 o
  -3   4  33      155.04      242.97     15.81 o
  -2   4  33       36.97       49.60     10.78 o
  -1   4  33       24.91       89.14     18.69 o
   0   4  33       39.30       38.82     10.78 o
   1   4  33       21.44       65.41     17.25 o
   2   4  33       37.20       38.10     11.50 o
   3   4  33      158.32      125.80     15.81 o
   4   4  33       60.49       57.51     15.81 o
   5   4  33       11.87       39.54     19.41 o
  -4   5  33       96.70       71.88     19.41 o
  -3   5  33       15.90       12.94     17.25 o
  -2   5  33      138.19      130.11     15.81 o
  -1   5  33       27.58       30.19     13.66 o
   0   5  33      184.07      174.68     13.66 o
   1   5  33       27.05        6.47     15.81 o
   2   5  33      138.37      149.52     17.25 o
   3   5  33       16.30       25.88     19.41 o
   4   5  33       95.57       66.13     15.81 o
  -3   6  33       75.68      111.42     17.97 o
  -2   6  33       11.61        7.19     14.38 o
  -1   6  33        0.38       30.91     17.97 o
   0   6  33       20.42       46.01     15.81 o
   1   6  33        0.54       -5.75     18.69 o
   2   6  33       11.41      -19.41     19.41 o
   3   6  33       71.87       79.79     20.85 o
   0   7  33      121.14       89.85     20.85 o
   0   0  34      164.55      207.74     16.53 o
   1   0  34        0.11       -2.88      9.34 o
   2   0  34       25.31       46.72     10.06 o
   3   0  34        0.30       23.72     15.10 o
   4   0  34      152.07      201.99     15.10 o
   5   0  34      119.06      163.18     17.25 o
   6   0  34       31.76       50.32     17.97 o
  -6   1  34        3.06      115.01     43.13 o
  -5   1  34      196.58      239.37     17.25 o
  -4   1  34        4.16       30.91     12.94 o
  -3   1  34       90.08       97.76      9.34 o
  -2   1  34       16.85       28.03      8.63 o
  -1   1  34      505.66      445.68     15.10 o
   0   1  34       45.61       51.04     10.78 o
   1   1  34      494.01      465.09     25.88 o
   2   1  34       17.20        4.31     15.81 o
   3   1  34       93.15       74.76     14.38 o
   4   1  34        4.07       10.06     10.06 o
   5   1  34      196.16      199.84     21.57 o
   6   1  34        3.06      -13.66     13.66 o
  -5   2  34        9.49       19.41     35.22 o
  -4   2  34      106.95      118.61     36.66 o
  -3   2  34      307.88      292.57     16.53 o
  -2   2  34       77.22       66.85     10.78 o
  -1   2  34      134.93      159.58     12.22 o
   0   2  34      465.47      468.68     18.69 o
   1   2  34      134.50      142.33     15.10 o
   2   2  34       74.85       35.22     11.50 o
   3   2  34      309.03      273.88     19.41 o
   4   2  34      106.56       95.61     13.66 o
   5   2  34        9.69      -17.97     17.97 o
  -5   3  34        4.03       -7.19     17.25 o
  -4   3  34      101.21      191.93     31.63 o
  -3   3  34      175.71      150.24     16.53 o
  -2   3  34       48.90       58.94     12.22 o
  -1   3  34      226.64      236.50     14.38 o
   0   3  34      155.10      125.08     12.94 o
   1   3  34      234.58      202.71     17.97 o
   2   3  34       48.15       40.97     14.38 o
   3   3  34      178.83      177.55     14.38 o
   4   3  34      100.20      116.45     13.66 o
   5   3  34        6.07       56.79     25.88 o
  -5   4  34       44.07       56.79     20.13 o
  -4   4  34      240.78      284.66     22.28 o
  -3   4  34      155.88      169.65     13.66 o
  -2   4  34       88.04      113.58     18.69 o
  -1   4  34        9.62      -10.06     10.06 o
   0   4  34      650.65      669.96     23.72 o
   1   4  34        9.89       51.76     12.22 o
   2   4  34       87.38      127.23     15.81 o
   3   4  34      154.65      148.80     16.53 o
   4   4  34      236.29      203.43     20.85 o
   5   4  34       44.01       47.44     16.53 o
  -4   5  34      129.96       62.54     22.28 o
  -3   5  34      109.44      104.23     20.13 o
  -2   5  34        2.65       17.25     17.25 o
  -1   5  34       77.50      123.64     21.57 o
   0   5  34       44.55       38.82     12.94 o
   1   5  34       83.64       89.14     13.66 o
   2   5  34        2.80        2.88     12.94 o
   3   5  34      108.39      103.51     20.85 o
   4   5  34      129.87      117.89     17.25 o
  -2   6  34       44.25       71.17     17.25 o
  -1   6  34       35.15      101.36     20.85 o
   0   6  34      229.00      294.01     26.60 o
   1   6  34       35.02       43.85     19.41 o
   2   6  34       45.39      102.08     21.57 o
   1   0  35      852.64      805.10     20.85 o
   2   0  35        7.42       11.50     10.06 o
   3   0  35      388.29      432.02     20.13 o
   4   0  35        6.94       19.41     13.66 o
   5   0  35       11.73       20.13     16.53 o
  -5   1  35       79.57       53.19     17.25 o
  -4   1  35      104.82       99.20     12.94 o
  -3   1  35       11.22       12.22     11.50 o
  -2   1  35      455.01      395.36     15.10 o
  -1   1  35       88.91      122.92     10.78 o
   0   1  35       46.56       52.48      8.63 o
   1   1  35       88.17      132.27     15.81 o
   2   1  35      454.22      414.77     19.41 o
   3   1  35       10.83       56.07     14.38 o
   4   1  35      105.90      106.39     13.66 o
   5   1  35       79.15      104.23     15.81 o
  -5   2  35      116.42      137.30     33.07 o
  -4   2  35       88.65      222.12     32.35 o
  -3   2  35       83.38      102.08     18.69 o
  -2   2  35      197.86      271.00     15.81 o
  -1   2  35       17.59       46.01     11.50 o
   0   2  35      123.03      117.89     15.10 o
   1   2  35       20.08       -2.88     11.50 o
   2   2  35      197.74      223.56     19.41 o
   3   2  35       80.70       76.92     15.10 o
   4   2  35       89.16      118.61     12.94 o
   5   2  35      116.17      188.34     17.97 o
  -5   3  35        5.47       74.04     22.28 o
  -4   3  35        8.76      123.64     28.75 o
  -3   3  35      239.30      246.56     19.41 o
  -2   3  35      126.44      130.11     15.81 o
  -1   3  35       86.74      111.42     15.81 o
   0   3  35       99.39      190.49     32.35 o
   1   3  35       87.69       58.23     13.66 o
   2   3  35      128.87      164.61     14.38 o
   3   3  35      239.28      267.41     16.53 o
   4   3  35        8.28       25.16     17.25 o
   5   3  35        4.99      -18.69     18.69 o
  -4   4  35      148.46       26.60     29.47 o
  -3   4  35      143.53      168.93     14.38 o
  -2   4  35        1.16       27.32     17.97 o
  -1   4  35      213.12      229.31     20.85 o
   0   4  35        0.53       29.47     13.66 o
   1   4  35      204.75      216.37     15.81 o
   2   4  35        1.26       15.81     12.22 o
   3   4  35      148.95      122.92     23.00 o
   4   4  35      146.98       89.85     17.97 o
  -3   5  35       99.66      223.56     20.85 o
  -2   5  35      196.88      163.90     17.25 o
  -1   5  35       10.18        8.63     13.66 o
   0   5  35        0.06        2.88     12.94 o
   1   5  35       10.32       20.13     15.10 o
   3   5  35       98.77      102.08     21.57 o
  -2   6  35        1.50       46.72     19.41 o
  -1   6  35       39.84       53.91     14.38 o
   0   6  35       63.96      122.92     22.28 o
   1   6  35       38.21       56.79     22.28 o
   2   6  35        1.34      -19.41     19.41 o
   0   0  36      380.51      376.67     20.13 o
   1   0  36       14.69       23.00     11.50 o
   2   0  36        0.17       35.22     13.66 o
   3   0  36       23.17       29.47     12.22 o
   4   0  36       81.38      115.01     20.85 o
   5   0  36       26.46       55.35     13.66 o
  -5   1  36      156.06      159.58     20.13 o
  -4   1  36       61.79        7.19     16.53 o
  -3   1  36       33.45       94.17     11.50 o
  -2   1  36       82.02       72.60     10.78 o
  -1   1  36       74.23       71.88     10.78 o
   0   1  36       58.76       42.41     10.06 o
   1   1  36       77.29      127.95     14.38 o
   2   1  36       82.22       84.10     13.66 o
   3   1  36       33.47       74.04     15.81 o
   4   1  36       63.43       32.35     22.28 o
   5   1  36      150.96      124.36     16.53 o
  -5   2  36       15.07       15.10     38.10 o
  -4   2  36       76.91      196.96     38.10 o
  -3   2  36       36.18       40.97     19.41 o
  -2   2  36      194.33      260.94     19.41 o
  -1   2  36       11.73       98.48     17.97 o
   0   2  36      172.02      157.43     15.10 o
   1   2  36       11.45       91.29     15.10 o
   2   2  36      195.11      178.27     17.97 o
   3   2  36       37.51      109.98     19.41 o
   4   2  36       79.78       63.26     14.38 o
   5   2  36       15.19       -7.19     20.13 o
  -4   3  36       34.16       37.38     32.35 o
  -3   3  36       65.08       81.23     15.10 o
  -2   3  36       37.65       28.03     12.94 o
  -1   3  36       70.02       25.88     17.25 o
   0   3  36      302.01      423.40     23.00 o
   1   3  36       66.94       85.54     12.94 o
   2   3  36       38.04       48.88     12.94 o
   3   3  36       61.82      101.36     20.85 o
   4   3  36       33.65       30.91     17.97 o
  -4   4  36      276.14      371.64     27.32 o
  -3   4  36      134.60      177.55     18.69 o
  -2   4  36       64.85       24.44     26.60 o
  -1   4  36      102.27      196.96     21.57 o
   0   4  36        0.12       48.16     23.72 o
   1   4  36      101.34      123.64     17.25 o
   2   4  36       63.04       30.19     13.66 o
   3   4  36      136.69      229.31     24.44 o
   4   4  36      288.95      255.19     20.85 o
  -3   5  36      110.34      108.54     19.41 o
  -2   5  36       30.70       23.00     17.97 o
  -1   5  36       56.02      114.30     16.53 o
   0   5  36        8.98       53.19     17.97 o
   1   5  36       51.17       45.29     19.41 o
   2   5  36       30.96       79.79     22.28 o
   3   5  36      108.20       60.38     21.57 o
  -1   6  36       50.05       87.70     21.57 o
   0   6  36      300.34      347.20     29.47 o
   1   6  36       48.67      113.58     20.85 o
   1   0  37      138.36      142.33     12.94 o
   2   0  37      255.53      209.18     21.57 o
   3   0  37      160.76      138.74     16.53 o
   4   0  37        6.20       -8.63     12.94 o
   5   0  37        8.29       63.98     17.97 o
  -5   1  37       19.60       43.13     18.69 o
  -4   1  37        8.97       34.50     17.25 o
  -3   1  37        0.31       38.10     10.06 o
  -2   1  37      228.33      235.78     19.41 o
  -1   1  37        5.86       31.63     13.66 o
   0   1  37       26.66       35.94     12.22 o
   1   1  37        5.24       93.45     13.66 o
   2   1  37      228.38      221.40     17.25 o
   3   1  37        0.31      -17.97     17.97 o
   4   1  37        8.21       90.57     15.10 o
   5   1  37       19.45       13.66     13.66 o
  -5   2  37      113.60      125.80     33.07 o
  -4   2  37       31.27       35.22     28.03 o
  -3   2  37      107.79      135.14     20.85 o
  -2   2  37        0.03       -0.72     12.94 o
  -1   2  37      385.10      395.36     19.41 o
   0   2  37       92.25      131.55     16.53 o
   1   2  37      382.55      357.26     20.85 o
   2   2  37        0.00       -6.47     14.38 o
   3   2  37      106.55      127.95     20.85 o
   4   2  37       31.18       94.17     20.13 o
   5   2  37      111.42      180.43     25.88 o
  -4   3  37       23.18       51.76     35.94 o
  -3   3  37       38.05        7.91     15.10 o
  -2   3  37      123.88      131.55     16.53 o
  -1   3  37        3.04       89.14     20.13 o
   0   3  37       34.40       15.10     15.81 o
   1   3  37        3.05       20.85     12.22 o
   2   3  37      123.66      144.49     16.53 o
   3   3  37       36.74       29.47     17.25 o
   4   3  37       21.63       53.91     30.19 o
  -3   4  37       64.97       71.17     15.10 o
  -2   4  37       48.12      127.95     23.00 o
  -1   4  37      158.40      200.56     24.44 o
   0   4  37      125.70      115.01     24.44 o
   1   4  37      154.28      151.68     21.57 o
   2   4  37       50.28       10.78     21.57 o
   3   4  37       58.10       70.45     22.28 o
  -2   5  37      304.48      414.77     25.88 o
  -1   5  37      127.10       65.41     27.32 o
   0   5  37        0.00       41.69     28.03 o
   1   5  37      125.45      -11.50     33.79 o
   2   5  37      311.27      502.47     47.44 o
   0   0  38        0.36      -10.06     16.53 o
   1   0  38       77.71       99.92     15.10 o
   2   0  38      164.61      223.56     25.16 o
   3   0  38        5.97       80.51     15.10 o
   4   0  38       22.03       30.91     16.53 o
   5   0  38      141.55      166.77     18.69 o
  -4   1  38       53.01      -16.53     16.53 o
  -3   1  38       55.59       93.45     18.69 o
  -2   1  38       30.90       50.32     14.38 o
  -1   1  38       80.90       76.92     12.22 o
   0   1  38       30.73       24.44     15.81 o
   1   1  38       78.27      121.48     18.69 o
   2   1  38       31.12        1.44     16.53 o
   3   1  38       55.22       33.79     19.41 o
   4   1  38       54.34       90.57     15.81 o
  -4   2  38       99.22       54.63     31.63 o
  -3   2  38       71.13      118.61     23.00 o
  -2   2  38       42.68       52.48     14.38 o
  -1   2  38        2.80       31.63     18.69 o
   0   2  38       82.00      130.83     20.85 o
   1   2  38        2.36       12.94     15.81 o
   2   2  38       43.10       38.10     17.97 o
   3   2  38       70.58      107.83     18.69 o
   4   2  38       98.02      122.92     17.25 o
  -4   3  38        9.04       40.26     27.32 o
  -3   3  38      251.28      212.06     25.16 o
  -2   3  38       23.06       18.69     15.10 o
  -1   3  38      105.60      122.92     27.32 o
   0   3  38       55.74      112.14     26.60 o
   1   3  38      113.15      163.18     28.03 o
   2   3  38       22.58       46.72     34.50 o
   3   3  38      244.87      261.66     44.57 o
   4   3  38       10.07       65.41     17.25 o
  -3   4  38       35.03      141.61     30.91 o
  -2   4  38       81.18       82.67     19.41 o
  -1   4  38       19.68        1.44     21.57 o
   0   4  38       45.58       91.29     17.97 o
   1   4  38       18.41       72.60     22.28 o
   2   4  38       79.79      157.43     23.00 o
   3   4  38       36.61      -10.78     17.25 o
  -2   5  38        1.24       80.51     19.41 o
  -1   5  38       89.99      171.08     23.72 o
   0   5  38      148.50      133.70     20.13 o
   1   5  38       93.87      132.27     22.28 o
   2   5  38        1.21      -10.06     26.60 o
   1   0  39       27.43      109.26     15.81 o
   2   0  39       16.45       56.07     17.97 o
   3   0  39        4.15       -1.44     15.10 o
   4   0  39       20.16       25.16     12.94 o
  -4   1  39       14.50       -6.47     18.69 o
  -3   1  39        0.09       46.01     16.53 o
  -2   1  39      218.80      313.41     20.13 o
  -1   1  39       66.43       82.67     17.97 o
   0   1  39      102.87      108.54     18.69 o
   1   1  39       66.14       81.95     20.85 o
   2   1  39      211.69      284.66     35.22 o
   3   1  39        0.18       50.32     29.47 o
   4   1  39       15.13       19.41     13.66 o
  -4   2  39       96.12       82.67     30.91 o
  -3   2  39      122.33       47.44     20.85 o
  -2   2  39      157.58      175.40     20.13 o
  -1   2  39      131.96      124.36     20.85 o
   0   2  39        5.20       27.32     17.25 o
   1   2  39      128.20      173.96     25.16 o
   2   2  39      159.82      236.50     23.72 o
   3   2  39      125.14      235.78     38.10 o
   4   2  39       95.48      142.33     17.25 o
  -3   3  39       39.01      122.92     23.00 o
  -2   3  39      116.65      129.39     21.57 o
  -1   3  39       66.11      112.86     29.47 o
   0   3  39      136.76      244.41     24.44 o
   1   3  39       65.04      161.74     29.47 o
   2   3  39      120.08       61.10     35.94 o
  -2   4  39        8.38       48.16     19.41 o
  -1   4  39      102.01      111.42     21.57 o
   0   4  39       63.06      158.14     23.72 o
   1   4  39       99.03       12.94     28.75 o
   2   4  39        9.83       99.20     23.00 o
   0   5  39      206.44      276.75     27.32 o
   0   0  40      405.76      508.94     30.19 o
   1   0  40      120.31      176.12     17.25 o
   2   0  40        0.00       46.01     20.13 o
   3   0  40      183.06      253.75     19.41 o
   4   0  40      225.94      288.97     20.13 o
  -4   1  40      472.83      714.53     61.82 o
  -3   1  40       13.10        0.00     15.81 o
  -2   1  40       40.12       23.00     17.25 o
  -1   1  40       30.81       58.94     24.44 o
   0   1  40       14.89       83.39     18.69 o
   1   1  40       34.39       62.54     19.41 o
   2   1  40       39.57      148.80     25.16 o
   3   1  40       13.04       81.23     27.32 o
   4   1  40      474.29      664.93     31.63 o
  -3   2  40       22.54      107.11     28.03 o
  -2   2  40       12.19      -23.72     26.60 o
  -1   2  40       94.16      196.24     21.57 o
   0   2  40      120.12      201.99     34.50 o
   1   2  40       95.88      205.59     23.72 o
   2   2  40       11.66        0.00     20.13 o
   3   2  40       21.41       55.35     27.32 o
  -3   3  40        9.77       35.94     21.57 o
  -2   3  40        0.71      -15.81     15.81 o
  -1   3  40      278.87      409.74     30.19 o
   0   3  40        2.89      -16.53     16.53 o
   1   3  40      281.12      314.85     26.60 o
   2   3  40        0.75       38.82     18.69 o
   3   3  40        9.58       -6.47     22.28 o
  -2   4  40       22.05       60.38     17.97 o
  -1   4  40       31.44       63.98     22.28 o
   0   4  40      364.78      375.23     31.63 o
   1   4  40       29.32       49.60     29.47 o
   2   4  40       22.76       15.81     17.97 o
   1   0  41       39.70      127.23     15.81 o
   2   0  41      291.98      292.57     26.60 o
   3   0  41       66.52      152.39     18.69 o
  -3   1  41      137.04      380.99     43.85 o
  -2   1  41      122.56      106.39     21.57 o
   0   1  41        9.54      -15.10     18.69 o
   2   1  41      125.15      166.05     25.16 o
   3   1  41      142.05      265.25     26.60 o
  -3   2  41       54.16      102.79     30.91 o
  -2   2  41      330.70      368.05     28.03 o
  -1   2  41       51.00       38.10     17.25 o
   0   2  41       38.80      107.83     20.85 o
   1   2  41       54.47       85.54     19.41 o
   2   2  41      327.79      427.71     29.47 o
   3   2  41       49.57       13.66     20.85 o
  -2   3  41      100.29       62.54     29.47 o
  -1   3  41       66.25      115.01     21.57 o
   1   3  41       69.94      164.61     22.28 o
   2   3  41      103.06      115.01     19.41 o
   0   0  42      743.78      966.84     62.54 o
   2   0  42       31.89       21.57     21.57 o
   3   0  42      140.38      145.92     17.97 o
  -3   1  42        7.10       -5.75     33.79 o
  -2   1  42      127.26      313.41     39.54 o
  -1   1  42       31.29       31.63     22.28 o
   0   1  42      201.99      251.59     25.16 o
   1   1  42       29.28       10.06     18.69 o
   2   1  42      127.84      232.19     26.60 o
   3   1  42        6.57       56.79     19.41 o
  -2   2  42       65.05        0.00     28.03 o
  -1   2  42       12.59      -26.60     26.60 o
   0   2  42       80.28       66.13     20.13 o
   1   2  42       11.50       12.94     19.41 o
   2   2  42       64.72       87.70     20.85 o
  -1   3  42      119.31      213.50     23.72 o
   0   3  42      241.95      332.82     27.32 o
   1   3  42      116.65      178.99     24.44 o
   1   0  43       22.92       20.13     18.69 o
   2   0  43      190.69      279.63     26.60 o
  -2   1  43       65.31      153.11     28.75 o
   0   1  43       88.70      143.05     31.63 o
   1   1  43       91.15       78.35     22.28 o
   2   1  43       63.54       62.54     18.69 o
  -1   2  43        0.85       17.97     25.16 o
   0   2  43        1.22       79.07     22.28 o
   1   2  43        1.17       72.60     34.50 o
   0   0  44      350.15      493.84     48.16 o
   1   0  44       52.87       93.45     30.91 o
   0   1  44      285.41      418.36     43.85 o
 
